# Supplementary material for: Neuroinflammation and Lysosomal Abnormalities Characterise the Essential Role for Oxidation Resistance 1 in the Developing and Adult Cerebellum
Source: Antioxidants (Basel). 2024 Jun 3;13(6):685. doi: 10.3390/antiox13060685 (PMC11201099; doi:10.3390/antiox13060685)
Supplement: Supplementary file 1 [file antioxidants-13-00685-s001.zip]

Archive with 5 entries (5 files):
- Bucknor et al Full Westerns REV.pdf
- Bucknor et al Suppl Video S1.mp4
- Bucknor et al. Suppl Table S1 OXR1 P19 Cb GEO full set genes RPKMs.xlsx
- Suppl Figure S1 flat 600dpi.tif
- Suppl Figure S2 flat 600dpi.tif
