# Supplementary material for: Neuroinflammation and Lysosomal Abnormalities Characterise the Essential Role for Oxidation Resistance 1 in the Developing and Adult Cerebellum
Source: Antioxidants (Basel). 2024 Jun 3;13(6):685. doi: 10.3390/antiox13060685 (PMC11201099; doi:10.3390/antiox13060685)
Supplement: Supplementary file 1 [file antioxidants-13-00685-s001.zip › Bucknor et al. Suppl Table S1 OXR1 P19 Cb GEO full set genes RPKMs.xlsx]

## Sheet: Results_gc_length_corrected_OXW
	GeneName	logFC	FC	logCPM	LR	PValue	FDR	OXHOM1	OXHOM2	OXHOM3	OXHOM4	OXHOM5	OXWT1	OXWT2	OXWT3	OXWT4	OXWT6	OXWT7	OXWT8
ENSMUSG00000036887	C1qa	1.45095	2.73389	4.32156	430.06	1.57703e-95	1.86957e-91	5.22338	4.78621	4.81792	5.05057	4.93053	3.38491	3.65115	3.59805	3.5701	3.60218	3.79782	3.45915
ENSMUSG00000046805	Mpeg1	1.75975	3.38639	4.42305	389.947	8.49922e-87	5.03792e-83	5.41167	4.86223	5.03662	5.29237	5.25015	3.54109	3.42876	3.31044	3.49332	3.38742	3.48252	3.51978
ENSMUSG00000036905	C1qb	1.39027	2.62127	4.31366	382.02	4.52008e-85	1.78618e-81	5.17047	4.85461	4.74023	5.02457	4.90439	3.51118	3.79613	3.47062	3.61343	3.48533	3.74322	3.60222
ENSMUSG00000021665	Hexb	1.12109	2.17512	5.9833	380.51	9.63554e-85	2.85573e-81	6.65523	6.46683	6.29172	6.62667	6.55478	5.27817	5.51961	5.36447	5.46053	5.37633	5.56709	5.35674
ENSMUSG00000036896	C1qc	1.44452	2.72173	4.29501	288.783	9.15818e-65	2.1714e-61	5.20999	4.56611	4.74993	5.10831	4.99697	3.3707	3.61779	3.37568	3.63041	3.52534	3.81305	3.51978
ENSMUSG00000030579	Tyrobp	1.5997	3.03081	3.1729	274.125	1.43162e-61	2.82864e-58	4.03448	3.77995	3.58625	4.03521	3.91604	2.1055	2.5575	2.15352	2.56121	2.32357	2.4775	2.1
ENSMUSG00000015852	Fcrls	1.6184	3.07034	4.00185	231.744	2.48337e-52	4.20576e-49	5.01448	4.52353	4.39177	4.82594	4.78769	2.92212	3.22231	2.81272	3.14916	3.07637	3.50614	3.04724
ENSMUSG00000038642	Ctss	0.94081	1.91961	4.68072	224.466	9.60061e-51	1.42269e-47	5.24059	5.10779	4.99643	5.23197	5.20536	4.06102	4.22508	4.11552	4.35724	4.06117	4.27563	4.35808
ENSMUSG00000052336	Cx3cr1	0.938309	1.91628	4.45418	201.265	1.10591e-45	1.45673e-42	5.0659	4.73943	4.74993	5.06522	4.89114	3.92178	3.9813	3.98652	4.12546	4.02131	4.07232	4.01412
ENSMUSG00000018774	Cd68	1.63599	3.10802	2.91718	200.31	1.78753e-45	2.11912e-42	3.96926	3.4719	3.44049	3.52758	3.67836	2.1282	1.82931	2.35609	2.05791	1.99672	1.98035	1.98181
ENSMUSG00000028581	Laptm5	1.15241	2.22286	4.17873	199.417	2.79891e-45	3.01646e-42	5.02674	4.37708	4.56225	4.84304	4.70681	3.54532	3.72742	3.55103	3.59626	3.79635	3.66564	3.43686
ENSMUSG00000020120	Plek	0.74618	1.67735	4.24442	164.889	9.67474e-38	9.55784e-35	4.72569	4.60974	4.54674	4.68363	4.69542	3.85189	3.73132	3.89706	3.78621	3.82513	3.98426	3.96823
ENSMUSG00000021423	Ly86	1.4254	2.68588	2.75666	164.365	1.25873e-37	1.14786e-34	3.55219	3.37941	3.11375	3.57954	3.31645	2.02311	1.99437	1.93119	2.20112	1.91876	2.14585	2.12252
ENSMUSG00000016256	Ctsz	0.839809	1.78981	4.62404	154.518	1.78491e-35	1.51144e-32	5.33608	4.87169	4.97674	4.95152	4.94823	4.34886	4.29005	4.22033	4.24875	4.16331	4.20523	4.27004
ENSMUSG00000069516	Lyz2	1.14097	2.20529	3.39722	133.449	7.21137e-31	5.69939e-28	3.92408	3.8771	3.78808	4.16671	3.94197	2.59548	2.89343	2.54246	3.07671	2.48557	3.19349	2.94986
ENSMUSG00000020932	Gfap	0.872036	1.83024	7.98215	128.715	7.82845e-30	5.80039e-27	8.37713	8.44281	8.19719	8.31652	8.34071	7.44785	7.79193	7.68884	7.77271	7.86773	7.64765	7.34649
ENSMUSG00000023992	Trem2	1.27768	2.42448	2.71677	126.973	1.88336e-29	1.31336e-26	3.50475	3.16221	2.94832	3.55898	3.36996	2.02311	2.30847	2.16492	2.0453	1.76386	2.02026	2.07712
ENSMUSG00000007891	Ctsd	0.640298	1.55865	7.20565	120.906	4.00595e-28	2.63836e-25	7.72508	7.26159	7.35856	7.62646	7.55685	6.84217	6.98906	6.9076	6.92514	6.80975	7.12108	6.93207
ENSMUSG00000060802	B2m	0.611561	1.52791	5.50826	107.224	3.9756e-25	2.48056e-22	5.80341	5.91454	5.69575	5.93297	5.74497	5.14676	5.17004	5.10811	5.29874	5.10135	5.30831	5.48828
ENSMUSG00000027848	Olfml3	0.909797	1.87878	3.22916	101.501	7.1416e-24	4.23318e-21	3.93388	3.62744	3.5288	3.64927	3.60722	2.8692	2.75453	2.56845	2.89901	2.69496	3.07215	2.73284
ENSMUSG00000073418	C4b	0.832135	1.78032	3.52181	101.024	9.08824e-24	5.13053e-21	4.11135	3.92878	3.9382	3.81449	3.84567	3.24131	2.83657	3.18166	3.07671	3.27718	3.26721	3.0706
ENSMUSG00000029919	Hpgds	1.1397	2.20335	2.3465	96.6275	8.36792e-23	4.50917e-20	2.91778	2.70941	2.81418	3.09247	2.88663	1.69847	1.69181	1.65213	1.89889	1.93205	1.98035	1.72646
ENSMUSG00000004730	Adgre1	1.22304	2.33438	2.26483	96.2398	1.01777e-22	5.24595e-20	3.05583	2.68386	2.8579	3.07085	2.98345	1.50388	1.0826	1.32629	1.67178	1.8504	1.54241	1.39764
ENSMUSG00000040229	Gpr34	0.946065	1.92661	2.60065	94.4797	2.47622e-22	1.22315e-19	3.01947	3.1806	2.91421	3.37128	3.17602	2.01095	1.94142	2.07108	2.09506	2.03418	2.35799	1.8929
ENSMUSG00000024621	Csf1r	0.673039	1.59443	5.29536	85.1931	2.70604e-20	1.28321e-17	5.85246	5.29665	5.53221	5.72031	5.67421	5.05644	4.85458	4.92744	4.89207	5.19941	5.09594	4.96335
ENSMUSG00000015568	Lpl	1.4093	2.65608	2.24404	76.7014	1.98866e-18	9.06751e-16	3.1202	3.20475	2.59054	2.56259	2.79712	0.962561	1.6429	1.61936	1.67178	1.93205	1.46739	1.30223
ENSMUSG00000030124	Lag3	1.08278	2.11812	2.34941	74.5193	6.00487e-18	2.63658e-15	3.20359	2.61342	2.76144	2.90156	2.79712	1.99868	1.67569	1.90423	1.56988	2.04645	1.88269	1.65101
ENSMUSG00000034708	Grn	0.463568	1.37895	6.22377	71.0752	3.43861e-17	1.45588e-14	6.65671	6.21658	6.34838	6.45927	6.48924	6.13763	6.13068	6.05008	6.01835	6.09172	6.03316	5.83957
ENSMUSG00000025534	Gusb	0.511621	1.42565	4.15157	70.1936	5.37599e-17	2.19767e-14	4.54564	4.28094	4.33617	4.46349	4.41903	3.83129	3.97143	3.93418	3.97079	3.84635	4.12818	3.84837
ENSMUSG00000021477	Ctsl	0.300485	1.23156	7.15705	66.5858	3.34988e-16	1.32376e-13	7.3174	7.3253	7.29404	7.30474	7.31568	6.92229	7.12735	7.10252	7.00459	7.01533	7.07089	6.99978
ENSMUSG00000026288	Inpp5d	0.766365	1.70098	2.5775	62.8113	2.27493e-15	8.69977e-13	2.98845	2.87664	3.03341	2.98869	2.81126	2.298	2.18863	2.34611	2.18971	2.14105	2.239	2.37785
ENSMUSG00000022488	Nckap1l	0.681411	1.60371	2.76197	58.7473	1.79278e-14	6.64171e-12	3.15971	3.05997	2.96841	3.19596	3.32633	2.28795	2.35982	2.43355	2.48859	2.43978	2.552	2.33991
ENSMUSG00000021190	Lgmn	0.267088	1.20338	6.82216	56.5648	5.43773e-14	1.95346e-11	6.96664	6.95299	6.945	6.98027	6.95767	6.62493	6.72937	6.72804	6.71942	6.69555	6.79704	6.70563
ENSMUSG00000036362	P2ry13	0.808925	1.75191	2.16708	55.4932	9.37844e-14	3.27004e-11	2.50072	2.7592	2.59054	2.60332	2.56654	1.69847	1.98131	1.66825	1.99377	1.74892	1.71447	1.46968
ENSMUSG00000060002	Chpt1	0.350495	1.275	7.16706	50.3714	1.27237e-12	4.30969e-10	7.20317	7.63325	7.34326	7.40317	7.36862	6.96706	6.9911	6.89695	6.94181	6.99013	6.90979	7.13433
ENSMUSG00000033685	Ucp2	0.426384	1.34386	5.47829	48.7842	2.85729e-12	9.40922e-10	5.89322	5.69228	5.41757	5.64062	5.71049	5.29708	5.4888	5.32817	5.17405	5.30789	5.25634	5.34482
ENSMUSG00000017760	Ctsa	0.252655	1.1914	6.67635	44.9526	2.01864e-11	6.46783e-09	6.84898	6.7576	6.73341	6.79435	6.75821	6.51132	6.67719	6.60317	6.67409	6.53334	6.56937	6.61324
ENSMUSG00000020053	Igf1	0.477786	1.39261	3.77634	43.7746	3.68462e-11	1.14951e-08	4.04054	4.03365	4.14647	4.05002	4.13418	3.38018	3.32923	3.55969	3.54347	3.79635	3.4341	3.51128
ENSMUSG00000018008	Cyth4	0.929967	1.90523	2.5516	43.2071	4.92417e-11	1.49682e-08	3.13727	2.53936	2.75374	3.15545	3.0683	1.98631	2.42877	1.95765	2.33139	2.42105	2.14585	1.98181
ENSMUSG00000015243	Abca1	0.265185	1.20179	6.31642	43.0412	5.36004e-11	1.58858e-08	6.47173	6.50624	6.43513	6.41062	6.49363	6.2019	6.26804	6.24397	6.06826	6.27368	6.18866	6.15501
ENSMUSG00000064368	mt-Nd6	-0.630183	0.646094	4.50533	42.6221	6.64036e-11	1.92004e-08	4.06156	4.06698	3.97837	4.40997	4.39106	4.83284	4.55309	4.67176	4.72829	4.74447	4.57933	4.70627
ENSMUSG00000020427	Igfbp3	0.376829	1.29848	5.02348	42.1081	8.63667e-11	2.4378e-08	5.18285	5.30924	5.18132	5.1467	5.21735	4.85682	4.92956	4.94243	4.6576	4.95767	4.94514	4.82431
ENSMUSG00000036353	P2ry12	0.459701	1.37526	3.64398	39.8272	2.77461e-10	7.64953e-08	3.73147	4.0269	3.87222	4.15306	3.95158	3.33211	3.44312	3.17603	3.4073	3.3233	3.53398	3.44581
ENSMUSG00000040373	Cacng5	0.308966	1.23882	6.08242	38.3542	5.90004e-10	1.58966e-07	6.31055	6.30025	6.07496	6.20104	6.27326	5.95445	6.05636	5.90549	6.01835	6.01418	5.93652	5.84973
ENSMUSG00000051579	Tceal8	0.371087	1.29333	5.65376	37.1518	1.09282e-09	2.87896e-07	5.67488	6.08529	5.88902	5.83056	5.75048	5.25644	5.4679	5.47509	5.49222	5.54152	5.50046	5.69399
ENSMUSG00000004609	Cd33	0.767697	1.70255	2.57197	35.5713	2.45883e-09	6.33683e-07	2.94388	2.7428	2.94832	3.29873	2.98968	2.1169	1.85816	1.77627	2.44128	2.19717	2.31585	2.45972
ENSMUSG00000030560	Ctsc	0.474792	1.38972	3.14672	35.5159	2.52979e-09	6.38099e-07	3.50913	3.48675	3.50149	3.39467	3.46244	2.82819	2.79986	3.06479	2.61336	2.79291	2.94659	2.96863
ENSMUSG00000038175	Mylip	0.36634	1.28908	4.12708	34.1808	5.02211e-09	1.24036e-06	4.39057	4.26953	4.28371	4.40997	4.26576	4.0462	4.02331	3.88676	3.90953	3.88445	3.88327	4.13257
ENSMUSG00000035236	Scai	0.245251	1.1853	6.94797	31.8948	1.62752e-08	3.93761e-06	7.07801	7.22588	7.15455	7.06746	7.05259	6.81445	6.72693	6.7901	6.68683	6.92972	6.76314	6.96515
ENSMUSG00000034707	Gns	0.221999	1.16635	6.53946	31.5235	1.97038e-08	4.67178e-06	6.70282	6.5599	6.61471	6.65055	6.61545	6.57106	6.37424	6.4961	6.42389	6.46183	6.48393	6.48332
ENSMUSG00000036908	Unc93b1	0.471632	1.38668	3.44928	31.1789	2.35305e-08	5.46968e-06	3.89761	3.47687	3.39175	3.77046	3.80739	3.18829	3.30847	3.20945	3.21253	3.37288	3.28916	3.22946
ENSMUSG00000025232	Hexa	0.34032	1.26604	5.32642	30.5825	3.19973e-08	7.29477e-06	5.74151	5.38652	5.34133	5.5155	5.47882	5.12011	5.2457	5.09475	5.24327	5.17586	5.33625	5.09587
ENSMUSG00000025903	Lypla1	0.323222	1.25112	4.98887	30.1298	4.04079e-08	9.0384e-06	5.00831	5.42687	5.20549	5.14498	5.16464	4.74193	4.82016	4.78323	4.80878	4.8017	4.76697	5.01542
ENSMUSG00000026185	Igfbp5	0.385011	1.30587	8.15998	29.5396	5.47852e-08	1.20274e-05	8.26723	8.27807	8.41819	8.26052	8.28939	8.01274	7.91804	8.12275	8.07797	8.03797	7.84992	8.2743
ENSMUSG00000031665	Sall1	0.392714	1.31286	3.77843	28.9458	7.44319e-08	1.60435e-05	4.20337	3.81568	3.95508	3.95093	3.92582	3.52408	3.56626	3.77216	3.52543	3.53408	3.78629	3.61021
ENSMUSG00000022340	Sybu	-0.227828	0.853919	7.06208	28.147	1.12439e-07	2.3803e-05	6.95225	6.88687	6.99277	6.98942	6.97347	7.02604	7.05442	7.09695	7.21859	7.12789	7.23075	7.14983
ENSMUSG00000063297	Luzp2	0.20697	1.15426	8.21884	28.0684	1.171e-07	2.43548e-05	8.27929	8.47529	8.36236	8.45491	8.29333	8.11839	8.04091	8.06421	8.15293	8.13795	8.05757	8.0966
ENSMUSG00000024219	Anks1	-0.260184	0.834982	6.73936	27.8185	1.33244e-07	2.68683e-05	6.73588	6.37667	6.44352	6.53096	6.60484	6.87568	6.74683	6.9131	6.84061	6.98854	6.94089	6.72
ENSMUSG00000029436	Mmp17	-0.37224	0.772582	4.21619	27.8117	1.33718e-07	2.68683e-05	4.19524	3.8846	3.83259	3.91093	3.98002	4.59688	4.28475	4.40474	4.29473	4.30796	4.34012	4.31717
ENSMUSG00000037573	Tob1	0.391653	1.3119	5.96414	27.0247	2.00874e-07	3.96893e-05	6.0396	6.21733	6.43993	5.95674	6.11984	5.54604	5.7235	5.96622	5.82916	5.82766	5.91551	5.77174
ENSMUSG00000025931	Paqr8	0.21666	1.16204	8.27854	26.5832	2.52432e-07	4.83689e-05	8.32081	8.46751	8.33378	8.41006	8.38908	8.27695	8.22853	8.11377	8.13446	8.2296	8.21544	8.17595
ENSMUSG00000021876	Rnase4	0.482679	1.39734	3.32675	26.5791	2.52962e-07	4.83689e-05	3.52218	3.52083	3.38678	3.86561	3.63132	2.84884	3.16573	2.98342	3.28935	2.85702	3.32147	3.22946
ENSMUSG00000052133	Sema5b	-0.293934	0.815675	4.66711	26.4438	2.71325e-07	5.10564e-05	4.54564	4.41641	4.46428	4.36922	4.50851	4.6625	4.8635	4.74005	4.74202	4.92314	4.74332	4.87161
ENSMUSG00000055538	Zcchc24	0.218689	1.16368	6.77489	26.2594	2.98502e-07	5.52929e-05	6.9312	6.87186	6.76629	6.862	6.86964	6.81313	6.70476	6.63887	6.72239	6.72925	6.65901	6.69674
ENSMUSG00000059498	Fcgr3	0.621648	1.53863	2.54475	26.092	3.25538e-07	5.93731e-05	2.74297	2.99219	2.47362	3.23536	2.91963	1.90976	2.32923	2.26367	2.42192	2.18612	2.53373	2.03025
ENSMUSG00000021943	Gdf10	0.304935	1.23536	8.32487	25.9587	3.48809e-07	6.26534e-05	8.3892	8.43485	8.44681	8.42647	8.463	8.26387	8.35286	8.21956	8.20432	8.42115	8.02872	8.17747
ENSMUSG00000062078	Qk	0.215459	1.16107	8.84651	25.8475	3.69479e-07	6.53757e-05	8.9094	9.08762	9.03406	8.99671	8.96428	8.67899	8.60468	8.72947	8.67269	8.85775	8.67096	8.85037
ENSMUSG00000020644	Id2	0.237839	1.17923	7.29369	25.7102	3.96733e-07	6.91657e-05	7.28426	7.47713	7.40105	7.39993	7.33263	7.23297	7.36044	7.18673	7.21684	7.12138	7.1832	7.28637
ENSMUSG00000029178	Klf3	0.245167	1.18523	5.45863	24.8635	6.15357e-07	0.000105726	5.56985	5.62002	5.60137	5.55107	5.58343	5.3305	5.36107	5.43445	5.35599	5.50085	5.27708	5.25594
ENSMUSG00000018217	Pmp22	0.332327	1.25904	4.91439	24.5585	7.2089e-07	0.000122088	5.13125	5.20231	4.97011	5.06522	5.00468	4.65079	4.93972	4.71507	4.77865	4.57479	4.86521	4.94768
ENSMUSG00000022283	Pabpc1	0.180365	1.13317	7.07817	23.8675	1.03199e-06	0.000172313	7.14529	7.27448	7.21359	7.15952	7.1198	6.94724	7.01252	7.03111	6.96458	7.042	6.97809	7.00925
ENSMUSG00000021091	Serpina3n	0.595921	1.51144	2.77172	23.7289	1.10907e-06	0.000182612	2.92435	3.35263	3.01421	3.16908	2.90652	2.26765	2.70774	2.35609	2.40228	2.9317	2.45825	2.34949
ENSMUSG00000005142	Man2b1	0.212094	1.15837	5.57129	22.8775	1.72662e-06	0.000280398	5.77552	5.51887	5.62053	5.68042	5.68096	5.52908	5.53086	5.5585	5.47117	5.40521	5.47555	5.56736
ENSMUSG00000033880	Lgals3bp	0.456117	1.37184	3.36769	22.5647	2.03184e-06	0.000325506	3.78299	3.45689	3.44528	3.67338	3.57444	2.96058	3.25523	3.32067	2.96071	2.87089	3.34785	3.47673
ENSMUSG00000035202	Lars2	-0.603824	0.658008	8.65363	22.5237	2.07567e-06	0.000328095	8.3152	8.14608	8.21236	8.56485	8.38908	8.5749	9.31912	8.56816	8.77248	9.0068	8.89278	8.62025
ENSMUSG00000028369	Svep1	-0.307705	0.807926	5.22654	22.2445	2.40041e-06	0.000374432	5.09967	5.04561	5.04768	5.05241	5.06049	5.40676	5.26333	5.55742	5.44503	5.13479	5.23247	5.24444
ENSMUSG00000024411	Aqp4	0.180412	1.13321	8.86467	22.2061	2.44895e-06	0.000377043	8.94194	9.04204	8.96794	9.04741	8.96793	8.68007	8.73837	8.7237	8.87373	8.7981	8.77232	8.759
ENSMUSG00000042078	Svop	-0.192855	0.874873	6.371	21.8668	2.92241e-06	0.000437859	6.3168	6.10468	6.18276	6.20601	6.30857	6.47857	6.48823	6.45489	6.52436	6.39202	6.39944	6.51558
ENSMUSG00000056966	Gjc3	0.181766	1.13427	7.01684	21.8525	2.94431e-06	0.000437859	7.07395	7.09345	7.10702	7.16846	7.13499	6.90309	6.91676	6.91056	6.96123	6.85711	6.95726	7.07748
ENSMUSG00000024782	Ak3	0.195679	1.14526	6.30951	21.8457	2.95476e-06	0.000437859	6.34707	6.52315	6.32455	6.44743	6.44119	6.21257	6.20346	6.12642	6.22803	6.19731	6.27436	6.33754
ENSMUSG00000022416	Cacna1i	-0.223166	0.856683	6.55425	21.7086	3.17372e-06	0.000464499	6.50224	6.23062	6.3252	6.33932	6.47987	6.75643	6.67212	6.53561	6.73176	6.61749	6.69387	6.64858
ENSMUSG00000021939	Ctsb	0.184044	1.13606	8.96824	21.6097	3.34164e-06	0.000483112	9.12018	8.9757	8.99155	9.10239	9.09805	8.8331	8.91954	8.91277	8.92407	8.79412	8.97748	8.93023
ENSMUSG00000030655	Smg1	-0.22293	0.856824	9.23862	21.4813	3.57304e-06	0.000510343	9.20239	9.08355	9.08353	9.19315	9.15407	9.39572	9.18631	9.28698	9.34969	9.24964	9.31499	9.32364
ENSMUSG00000032193	Ldlr	0.351002	1.27545	5.68246	21.4135	3.70158e-06	0.000522407	6.17317	5.70504	5.79468	5.68754	5.82553	5.81624	5.62725	5.51015	5.54128	5.37998	5.35327	5.57248
ENSMUSG00000030428	Ttyh1	0.194347	1.14421	9.26028	21.3853	3.75642e-06	0.00052391	9.27142	9.38898	9.30173	9.35879	9.35245	9.1964	9.21055	9.20832	9.22245	9.26982	9.19407	9.12448
ENSMUSG00000013150	Gfod2	-0.272609	0.827821	4.39103	21.3025	3.92216e-06	0.000540666	4.33987	3.99954	4.15817	4.2331	4.34078	4.49357	4.43356	4.53347	4.49103	4.49867	4.54782	4.49598
ENSMUSG00000029119	Man2b2	0.259822	1.19733	4.44105	21.2258	4.08233e-06	0.000556276	4.63647	4.43184	4.61629	4.46349	4.64501	4.38466	4.40939	4.26604	4.35724	4.30285	4.29203	4.4162
ENSMUSG00000024817	Uhrf2	-0.19214	0.875306	5.71639	21.0708	4.42613e-06	0.000596271	5.70286	5.67725	5.5765	5.62092	5.67614	5.78444	5.69978	5.73238	5.77294	5.79712	5.78452	5.7502
ENSMUSG00000014782	Plekhg4	-0.285431	0.820497	4.28607	20.8479	4.97229e-06	0.00066232	4.20337	3.87334	4.13763	4.03148	4.08266	4.2947	4.3446	4.46824	4.3674	4.58324	4.46829	4.39323
ENSMUSG00000033105	Lss	0.212089	1.15836	6.3003	20.776	5.16258e-06	0.000680026	6.48346	6.31489	6.38433	6.315	6.42231	6.21456	6.2559	6.2706	6.2322	6.22457	6.07166	6.36672
ENSMUSG00000069769	Msi2	0.216893	1.16223	7.6977	20.536	5.85203e-06	0.000762371	7.74005	7.90014	7.81193	7.75939	7.71982	7.64816	7.58094	7.65815	7.62519	7.67271	7.53908	7.67973
ENSMUSG00000057715	A830018L16Rik	0.281903	1.2158	4.61123	20.2754	6.7058e-06	0.000864101	4.73693	4.84119	4.77485	4.91963	4.82649	4.50229	4.45024	4.3608	4.42933	4.72551	4.39175	4.19234
ENSMUSG00000086324	Gm15564	-0.538979	0.688258	6.60054	20.2119	6.9321e-06	0.000883656	6.28588	6.02127	6.10626	6.46411	6.35454	6.42572	7.36673	6.50397	6.75661	6.96044	6.83297	6.55337
ENSMUSG00000043496	Tril	0.191165	1.14169	6.84259	19.9248	8.05504e-06	0.00101588	6.96823	6.80874	6.92886	6.94505	6.94451	6.78171	6.76694	6.81565	6.81532	6.9264	6.7148	6.6568
ENSMUSG00000014361	Mertk	0.423979	1.34162	4.74347	19.7654	8.75547e-06	0.00109259	4.89413	5.18572	4.79561	4.95349	5.06787	4.83801	4.64702	4.23392	4.29206	4.49867	4.40689	4.77363
ENSMUSG00000043631	Ecm2	0.241376	1.18212	4.11083	19.6801	9.15501e-06	0.00113055	4.18707	4.38503	4.32583	4.35438	4.27089	3.98222	3.85815	3.94083	3.94389	3.93483	3.98426	4.04686
ENSMUSG00000032594	Ip6k1	-0.188879	0.877287	7.78816	19.6572	9.26547e-06	0.00113239	7.75003	7.56345	7.62397	7.73411	7.71842	7.83785	7.87744	7.8465	7.88217	7.86232	7.91885	7.79703
ENSMUSG00000048120	Entpd1	0.351448	1.27584	3.17217	19.6077	9.50851e-06	0.00115024	3.29768	3.46691	3.36169	3.45711	3.39364	3.09917	3.04543	2.94425	3.0327	2.77826	3.08476	2.94986
ENSMUSG00000029484	Anxa3	0.298834	1.23015	4.01001	19.4081	1.05556e-05	0.001264	4.03752	4.40863	4.24031	4.13928	4.10578	3.86547	3.9073	3.85544	3.89907	3.88445	3.83186	3.83139
ENSMUSG00000040035	Disp2	-0.19234	0.875185	8.34473	19.3159	1.10781e-05	0.00131331	8.29062	8.12725	8.27367	8.24351	8.24142	8.47991	8.33869	8.4006	8.37249	8.48454	8.4434	8.39497
ENSMUSG00000035284	Vps13c	-0.206323	0.866744	7.37921	19.2397	1.15292e-05	0.00135325	7.38118	7.1813	7.22163	7.26562	7.33355	7.52553	7.27675	7.48277	7.47148	7.48229	7.49196	7.38163
ENSMUSG00000042082	Arsb	0.154261	1.11285	6.45932	19.0841	1.25083e-05	0.00145378	6.57764	6.50076	6.56556	6.51503	6.53415	6.43542	6.34332	6.42793	6.40429	6.4486	6.40636	6.32848
ENSMUSG00000000567	Sox9	0.32732	1.25468	4.92801	19.0587	1.26757e-05	0.00145894	5.34222	5.06058	4.93141	4.90951	5.10421	4.84317	4.87942	4.72473	4.87437	4.71594	4.6167	4.98041
ENSMUSG00000021364	Elovl2	0.248097	1.18764	6.05867	19.0261	1.28945e-05	0.00146145	6.05465	6.15669	6.30428	6.21753	6.22192	5.86436	5.86794	6.00638	6.01997	6.15402	5.84596	5.89867
ENSMUSG00000031827	Cotl1	0.18094	1.13362	6.13782	19.007	1.30239e-05	0.00146145	6.22532	6.17973	6.20902	6.2395	6.17213	6.08275	6.18364	6.09473	6.07834	6.15543	6.0445	5.96637
ENSMUSG00000045672	Col27a1	-0.370248	0.773649	4.67945	19.0007	1.30674e-05	0.00146145	4.68177	4.25803	4.34132	4.43557	4.39341	5.09152	4.91075	4.68766	4.9354	4.58744	4.89772	4.64731
ENSMUSG00000039105	Atp6v1g1	0.195167	1.14486	5.59362	18.9731	1.32578e-05	0.00146889	5.61725	5.79929	5.6003	5.7837	5.63402	5.45694	5.65629	5.48194	5.47705	5.48965	5.60368	5.48067
ENSMUSG00000063810	Alms1	-0.189744	0.876761	6.16626	18.8179	1.43813e-05	0.0015665	6.16487	6.06564	6.11154	6.05728	6.0678	6.29764	6.15631	6.28242	6.19418	6.21781	6.17104	6.18072
ENSMUSG00000002343	Armc6	-0.233948	0.850305	4.34391	18.815	1.4403e-05	0.0015665	4.18433	4.0201	4.21532	4.19364	4.25287	4.40106	4.48534	4.39751	4.40241	4.48747	4.54326	4.43656
ENSMUSG00000042613	Pbxip1	0.230422	1.17318	5.48903	18.6778	1.54776e-05	0.00166806	5.68846	5.46112	5.60885	5.51149	5.636	5.30955	5.41183	5.57462	5.24327	5.48741	5.43675	5.43304
ENSMUSG00000031772	Cntnap4	-0.213462	0.862465	6.00101	18.5651	1.64195e-05	0.0017406	5.88061	5.91546	5.85706	5.97528	5.87936	6.18306	6.05091	6.19892	6.09525	6.04279	6.06213	5.80692
ENSMUSG00000022999	Lmbr1l	-0.211312	0.863751	4.79003	18.5623	1.64443e-05	0.0017406	4.74251	4.51631	4.62475	4.56492	4.67624	4.88709	4.95148	4.84301	4.81807	4.9148	4.92776	4.91095
ENSMUSG00000026463	Atp2b4	-0.209874	0.864613	7.06063	18.5312	1.67148e-05	0.00175357	6.9373	6.8038	6.87668	7.00185	6.91617	7.14873	7.01652	7.32972	7.19169	7.154	7.22115	7.03359
ENSMUSG00000030203	Dusp16	-0.288277	0.81888	5.30198	18.44	1.75339e-05	0.00182337	5.11267	5.24662	5.10323	5.17231	5.17698	5.3366	5.20977	5.44267	5.58547	5.39085	5.56034	5.17611
ENSMUSG00000049680	Urgcp	-0.202736	0.868901	5.66169	18.2455	1.94185e-05	0.00198743	5.60503	5.42687	5.50038	5.56531	5.56998	5.77817	5.71957	5.66472	5.73617	5.63693	5.84873	5.81904
ENSMUSG00000034981	Parm1	-0.1798	0.882825	5.83993	18.2427	1.94469e-05	0.00198743	5.78548	5.756	5.75669	5.66848	5.78133	5.94888	5.86439	5.94983	5.90086	5.938	5.904	5.78768
ENSMUSG00000031647	Mfap3l	0.154802	1.11327	6.01912	18.2041	1.9845e-05	0.00201079	6.08429	6.13956	6.18633	6.10946	6.08971	5.94329	5.89168	5.98161	5.90435	5.93964	5.93304	5.99106
ENSMUSG00000046312	Myorg	0.219798	1.16457	5.52524	18.1644	2.02629e-05	0.00203573	5.63839	5.58363	5.5852	5.68042	5.57206	5.50109	5.50258	5.47165	5.48173	5.58423	5.4057	5.25467
ENSMUSG00000050708	Ftl1	0.187582	1.13885	6.54554	18.1237	2.07014e-05	0.0020409	6.60038	6.50442	6.62371	6.64691	6.65077	6.28885	6.53533	6.53451	6.56686	6.49579	6.65532	6.40166
ENSMUSG00000022122	Ednrb	0.20478	1.15251	7.37095	18.1193	2.07484e-05	0.0020409	7.46637	7.46687	7.50755	7.647	7.49579	7.20721	7.21918	7.28894	7.31164	7.40069	7.16477	7.18637
ENSMUSG00000004268	Emg1	-0.207548	0.866008	5.25934	18.1118	2.08308e-05	0.0020409	5.08215	5.05893	5.06021	5.17231	5.20268	5.30831	5.39716	5.26864	5.35215	5.27828	5.53646	5.3109
ENSMUSG00000072946	Ptgr2	0.177309	1.13077	5.63659	17.9078	2.31874e-05	0.00224571	5.6523	5.88308	5.70675	5.82519	5.71802	5.45132	5.57389	5.52017	5.57236	5.53935	5.55695	5.58571
ENSMUSG00000024079	Eif2ak2	0.325848	1.2534	3.91344	17.8985	2.33e-05	0.00224571	3.97876	4.1931	4.26759	4.02775	4.06801	3.67817	3.71564	3.86246	3.72431	3.77439	3.53857	3.95887
ENSMUSG00000031010	Usp9x	-0.150842	0.900724	7.75048	17.7006	2.58538e-05	0.00245842	7.64082	7.68623	7.76629	7.73468	7.74282	7.72859	7.64883	7.78802	7.79664	7.88385	7.81039	7.76025
ENSMUSG00000069763	Tmem100	0.306194	1.23644	3.34793	17.6957	2.59217e-05	0.00245842	3.4466	3.61398	3.41144	3.57442	3.5827	3.18829	3.15414	3.32576	3.12541	3.28238	3.23365	3.13847
ENSMUSG00000002985	Apoe	0.16397	1.12037	9.78228	17.6439	2.66369e-05	0.00250619	9.96686	9.84988	9.86367	9.94097	9.87008	9.58486	9.72191	9.68314	9.729	9.67819	9.77761	9.66695
ENSMUSG00000031785	Adgrg1	0.206982	1.15427	5.86376	17.6026	2.72221e-05	0.00254108	6.05764	5.79829	5.98005	5.97916	5.91988	5.71021	5.72839	5.81612	5.75177	5.93305	5.9313	5.70615
ENSMUSG00000035722	Abca7	-0.281989	0.822456	6.27461	17.4502	2.94941e-05	0.00273166	6.27821	5.79829	5.99236	6.10503	6.07806	6.58958	6.29994	6.51904	6.45757	6.35117	6.48928	6.11275
ENSMUSG00000041895	Wipi1	0.198254	1.14731	5.4426	17.2887	3.2109e-05	0.0029508	5.58133	5.52847	5.5277	5.52613	5.50406	5.44568	5.38605	5.34831	5.44981	5.444	5.21681	5.31335
ENSMUSG00000004931	Apba3	-0.274151	0.826937	4.20507	17.2361	3.30107e-05	0.00301032	4.22748	3.78797	3.91769	3.99751	4.03225	4.31711	4.21953	4.25542	4.40734	4.39451	4.4416	4.28009
ENSMUSG00000026872	Zeb2	0.158804	1.11636	6.55202	17.2134	3.34068e-05	0.00302319	6.6572	6.68593	6.70825	6.64019	6.62299	6.45183	6.35412	6.55848	6.47118	6.53878	6.4201	6.46692
ENSMUSG00000030342	Cd9	0.323425	1.2513	6.22373	17.1752	3.40864e-05	0.00306132	6.26144	6.5452	6.31151	6.37651	6.33999	5.78354	6.35729	6.02762	6.13296	6.13762	6.23038	6.03846
ENSMUSG00000045294	Insig1	0.241389	1.18213	6.23896	17.1539	3.44708e-05	0.00307257	6.4417	6.35659	6.3239	6.34007	6.32344	6.12357	6.38791	6.04777	6.08143	5.96087	6.0764	6.30898
ENSMUSG00000027274	Mkks	-0.391439	0.762369	3.62917	17.1124	3.52317e-05	0.00311695	3.61852	3.48182	3.3768	3.44596	3.29145	3.61126	3.66755	3.60644	3.75945	3.52534	4.19073	3.75417
ENSMUSG00000011751	Sptbn4	-0.145174	0.90427	8.17875	17.08	3.58385e-05	0.00314715	8.19707	7.91211	8.1004	8.0288	8.06995	8.26195	8.21744	8.27766	8.23863	8.36407	8.19923	8.21822
ENSMUSG00000025221	Kcnip2	0.475916	1.3908	4.07237	16.8475	4.05067e-05	0.00351179	4.32256	4.06038	4.43571	4.29035	4.39106	3.54109	3.87237	3.78699	3.68423	4.42538	4.05961	3.5982
ENSMUSG00000053141	Ptprt	-0.253731	0.838725	6.72528	16.839	4.06883e-05	0.00351179	6.6101	6.56924	6.56391	6.61676	6.61293	6.98349	6.72399	6.58949	6.8102	6.71778	6.78647	7.01866
ENSMUSG00000026509	Capn2	0.155649	1.11392	6.66407	16.8301	4.08795e-05	0.00351179	6.71944	6.72142	6.7417	6.69481	6.70667	6.6955	6.67009	6.62964	6.58003	6.66503	6.51686	6.61125
ENSMUSG00000040136	Abcc8	-0.181807	0.881598	6.66559	16.7259	4.31871e-05	0.00368333	6.67533	6.38131	6.50726	6.39039	6.61847	6.90761	6.69079	6.73762	6.74595	6.72877	6.7244	6.77878
ENSMUSG00000040713	Creg1	0.180692	1.13343	5.69704	16.7097	4.35566e-05	0.00368831	5.69231	5.75293	5.74121	5.91387	5.71238	5.62598	5.71761	5.6312	5.68428	5.60201	5.6574	5.6138
ENSMUSG00000042286	Stab1	0.358468	1.28206	4.41017	16.6947	4.39026e-05	0.00369125	4.83956	4.09634	4.53332	4.70015	4.64303	4.09599	4.10081	4.30005	4.22101	4.36297	4.5086	4.28259
ENSMUSG00000001123	Lgals9	0.358096	1.28173	2.61402	16.6168	4.57449e-05	0.00381905	2.80837	2.8691	2.76909	2.75562	2.86646	2.3854	2.41912	2.36601	2.51625	2.48557	2.51523	2.49467
ENSMUSG00000027777	Schip1	-0.414735	0.750157	2.58016	16.5585	4.7172e-05	0.00391066	2.46512	2.35736	2.29428	2.60332	2.31198	2.71277	2.73133	2.67596	2.86356	2.52995	2.7149	2.57851
ENSMUSG00000060743	H3f3a	0.261174	1.19845	6.47234	16.5364	4.77256e-05	0.00392907	6.3922	6.83847	6.62212	6.65419	6.55215	6.04969	6.49053	6.35888	6.28675	6.47608	6.44597	6.35785
ENSMUSG00000024378	Stard4	0.272917	1.20825	5.88592	16.3327	5.3138e-05	0.00434449	6.28588	5.85568	6.02788	6.00978	6.07	5.69318	5.73424	5.7832	5.80973	5.70915	5.78548	5.73567
ENSMUSG00000035969	Rusc2	-0.144262	0.904842	6.86873	16.2954	5.41952e-05	0.00440058	6.89445	6.62513	6.74461	6.68831	6.79558	6.97764	6.93845	6.95639	6.89166	6.99489	6.912	6.94634
ENSMUSG00000034066	Farp2	-0.252812	0.839259	3.58553	16.2141	5.65703e-05	0.00453268	3.53512	3.4057	3.41632	3.46266	3.42156	3.67432	3.54867	3.63541	3.66377	3.72179	3.76687	3.69529
ENSMUSG00000047767	Atg16l2	-0.270235	0.829184	4.80945	16.2136	5.65868e-05	0.00453268	4.83956	4.47221	4.52431	4.65728	4.7087	4.79963	4.70971	4.92241	4.94731	4.98662	5.04203	4.96179
ENSMUSG00000031024	St5	-0.244354	0.844194	6.19817	16.1663	5.80167e-05	0.00461603	6.19235	5.9264	5.945	6.09078	6.06042	6.32799	6.15049	6.41486	6.45876	6.16953	6.28601	6.24307
ENSMUSG00000047242	Taf9b	0.199433	1.14825	4.80831	16.1154	5.95984e-05	0.00471026	4.78645	4.98762	4.97177	4.95349	4.9783	4.70276	4.68174	4.74005	4.6493	4.73502	4.72532	4.73396
ENSMUSG00000047193	Dync2h1	-0.166053	0.891278	5.6695	16.0744	6.09024e-05	0.00478144	5.64038	5.61777	5.6237	5.57558	5.61802	5.67787	5.6241	5.76083	5.71245	5.78801	5.71832	5.65783
ENSMUSG00000109179	Gm35339	-0.316647	0.802934	3.76137	16.0239	6.25475e-05	0.00484199	3.61039	3.36876	3.3967	3.59477	3.6937	4.11032	3.88994	3.79435	3.94389	3.81441	4.01092	3.68776
ENSMUSG00000046240	Hepacam	0.140505	1.10229	7.09988	16.0158	6.2815e-05	0.00484199	7.10682	7.23177	7.15929	7.19076	7.15833	7.04257	7.06722	7.00041	7.053	7.08242	7.00279	7.0843
ENSMUSG00000000594	Gm2a	0.153105	1.11196	6.60354	16.0133	6.28989e-05	0.00484199	6.63384	6.7067	6.62687	6.67345	6.65861	6.49286	6.64599	6.52237	6.58548	6.5086	6.65426	6.51558
ENSMUSG00000029223	Uchl1	-0.226203	0.854882	7.13391	15.9861	6.38107e-05	0.00488049	6.84682	6.96321	6.96138	7.09851	6.96915	7.08453	7.30846	7.16596	7.2777	7.22725	7.48781	7.09074
ENSMUSG00000030220	Arhgdib	0.401759	1.32112	2.44668	15.9446	6.52244e-05	0.00495664	2.63496	2.65785	2.7767	2.84325	2.49827	2.059	2.22232	2.2315	2.47926	2.18612	2.28341	2.31079
ENSMUSG00000025332	Kdm5c	-0.198264	0.871599	6.59779	15.8658	6.7995e-05	0.00513427	6.60141	6.41923	6.48536	6.4717	6.49363	6.68022	6.51905	6.7495	6.60654	6.74533	6.74241	6.60376
ENSMUSG00000031875	Cmtm3	0.328899	1.25605	3.5908	15.8529	6.84599e-05	0.00513666	3.54368	3.74742	3.70273	3.95093	3.74616	3.54532	3.3947	3.63541	3.36229	3.48082	3.56579	3.32479
ENSMUSG00000027376	Prom2	0.322971	1.2509	3.3814	15.7521	7.22091e-05	0.00538389	3.65847	3.58666	3.49228	3.47368	3.48025	3.2044	3.32406	3.3053	3.27323	3.30299	2.97395	3.38191
ENSMUSG00000032122	Slc37a2	0.583186	1.49815	2.5689	15.7271	7.31697e-05	0.00542142	3.19274	2.88414	2.66627	2.70973	2.86646	1.7579	2.47607	2.66797	1.67178	2.30326	2.33707	2.60274
ENSMUSG00000071533	Pcnp	0.188664	1.13971	5.72466	15.7143	7.36642e-05	0.00542415	5.72655	6.04237	5.87313	5.82519	5.7867	5.54182	5.54312	5.60528	5.62412	5.63184	5.63079	5.78415
ENSMUSG00000068735	Trp53i11	-0.196563	0.872627	6.17665	15.6504	7.61982e-05	0.00557611	5.99504	5.95249	6.04847	6.02953	6.03052	6.21057	6.44133	6.33762	6.19061	6.3104	6.14118	6.32848
ENSMUSG00000038390	Gpr162	-0.177856	0.884015	7.67785	15.6112	7.77925e-05	0.00565785	7.68888	7.37604	7.49607	7.52345	7.59361	7.85071	7.75836	7.80702	7.8123	7.76866	7.78624	7.58434
ENSMUSG00000022679	Mpv17l	0.191575	1.14201	5.36862	15.548	8.04382e-05	0.0058146	5.39521	5.62674	5.50611	5.46667	5.46435	5.25902	5.35222	5.20793	5.20129	5.21172	5.26051	5.40576
ENSMUSG00000053931	Cnn3	0.149914	1.1095	6.61882	15.4979	8.2597e-05	0.00593447	6.67241	6.69288	6.66121	6.73316	6.66349	6.46024	6.59494	6.55848	6.6273	6.61492	6.60863	6.5193
ENSMUSG00000026238	Ptma	0.24585	1.18579	6.89309	15.4204	8.60538e-05	0.00614559	6.92302	7.09628	7.02149	6.95934	6.93767	6.7646	6.69329	6.82736	6.80974	7.00711	6.80706	6.81726
ENSMUSG00000040327	Cul9	-0.170582	0.888484	6.23464	15.3952	8.72089e-05	0.00619078	6.21128	5.88868	6.17413	6.05544	6.14378	6.35951	6.28076	6.36815	6.35024	6.34931	6.33891	6.20993
ENSMUSG00000021238	Aldh6a1	0.154728	1.11321	6.16322	15.3759	8.81037e-05	0.00621708	6.20522	6.37866	6.20197	6.24835	6.30295	6.09144	6.12029	6.01586	6.06358	6.07834	6.05974	6.14885
ENSMUSG00000003380	Rabac1	-0.188985	0.877223	6.29047	15.3219	9.06613e-05	0.0063597	6.18553	5.93183	6.02788	6.24514	6.25721	6.2762	6.54701	6.35016	6.46823	6.19111	6.44719	6.43072
ENSMUSG00000025261	Huwe1	-0.190584	0.876251	8.95256	15.2847	9.24604e-05	0.00642274	8.98951	8.866	8.92887	8.87166	8.91828	9.02875	8.88578	8.99921	8.96448	9.03873	8.99844	8.92674
ENSMUSG00000070639	Lrrc8b	0.1814	1.13398	6.46603	15.281	9.26434e-05	0.00642274	6.47621	6.54224	6.6648	6.55516	6.5746	6.3643	6.32729	6.44206	6.33996	6.49075	6.23462	6.52354
ENSMUSG00000001143	Lman2l	-0.246072	0.843189	5.70088	15.257	9.38289e-05	0.0064671	5.71048	5.39704	5.43812	5.5021	5.56998	5.96631	5.78302	5.89868	5.79851	5.75099	5.88521	5.5653
ENSMUSG00000029328	Hnrnpdl	0.194381	1.14423	7.93161	15.2414	9.46054e-05	0.00648293	7.95364	8.13218	8.03406	8.00881	7.9764	7.87901	7.98457	7.84451	7.85287	7.7432	7.71152	8.00203
ENSMUSG00000039001	Rps21	-0.22071	0.858143	5.99139	15.2218	9.55926e-05	0.00651293	5.7209	5.7763	5.6612	6.00599	5.87852	5.98664	6.33885	5.95968	6.19061	5.91977	6.34286	5.93012
ENSMUSG00000027131	Emc4	-0.209094	0.86508	5.74217	15.1205	0.000100862	0.00683269	5.63338	5.52007	5.55895	5.71219	5.69914	5.66919	5.9976	5.7915	5.84014	5.70044	5.92693	5.77973
ENSMUSG00000043557	Mdga1	-0.259981	0.835099	4.72783	15.0798	0.00010306	0.00694194	4.83608	4.31185	4.45007	4.52042	4.56383	5.03857	4.80542	4.85714	4.79943	4.76874	4.85789	4.74489
ENSMUSG00000030126	Tmcc1	-0.167674	0.890277	6.13556	15.0659	0.000103821	0.00695369	6.05165	6.07714	6.03663	6.12703	6.0388	6.17558	6.06876	6.13297	6.26042	6.16602	6.21398	6.25203
ENSMUSG00000051351	Zfp46	0.234808	1.17675	6.13114	14.9842	0.000108415	0.00722054	6.11333	6.2748	6.30362	6.20601	6.25979	5.99516	6.16139	6.06917	6.07292	6.19869	5.78548	6.05903
ENSMUSG00000017009	Sdc4	0.24651	1.18633	6.12021	14.9551	0.000110101	0.00729188	6.13403	6.24307	6.10248	6.33252	6.26622	6.01204	6.14245	5.80432	6.02077	5.98099	6.12526	6.20598
ENSMUSG00000026249	Serpine2	0.218485	1.16351	6.67651	14.8741	0.00011493	0.00756941	6.686	6.81758	6.79093	6.9003	6.78353	6.47027	6.41426	6.5879	6.55857	6.68822	6.79464	6.54297
ENSMUSG00000029156	Sgcb	0.176326	1.13	6.57072	14.7925	0.000120013	0.00786054	6.51481	6.77636	6.68011	6.73086	6.62649	6.38742	6.61674	6.42734	6.5558	6.42412	6.46297	6.58969
ENSMUSG00000033863	Klf9	0.203422	1.15143	8.20174	14.7786	0.000120901	0.00787517	8.14422	8.36505	8.35157	8.26012	8.24582	8.12299	8.09096	8.09917	8.12083	8.25857	8.14159	8.18568
ENSMUSG00000007950	Abhd8	-0.143414	0.905374	7.20367	14.644	0.000129845	0.00841152	7.15301	6.84905	7.0765	7.13759	7.13955	7.27617	7.37642	7.27158	7.30736	7.26713	7.33399	7.17866
ENSMUSG00000028527	Ak4	-0.317854	0.802262	6.60611	14.6113	0.000132119	0.00849373	6.37851	6.23796	6.33038	6.56293	6.46709	6.57932	6.47432	6.61413	7.04827	6.7173	6.97005	6.66353
ENSMUSG00000025937	Lactb2	0.206337	1.15376	4.27673	14.6012	0.00013283	0.00849373	4.38582	4.58694	4.42606	4.36922	4.3359	4.13575	4.16572	4.15322	4.10132	4.18568	4.19655	4.20822
ENSMUSG00000090946	Ccdc71l	0.226638	1.1701	3.68353	14.5951	0.000133263	0.00849373	3.73147	3.88086	3.70673	3.86142	3.78607	3.46734	3.69979	3.59384	3.67199	3.57702	3.62739	3.5657
ENSMUSG00000036854	Hspb6	0.274623	1.20968	3.72548	14.5732	0.000134821	0.00854709	3.84664	3.98566	3.76147	3.81882	3.83533	3.61528	3.7235	3.69168	3.67199	3.59384	3.45366	3.64562
ENSMUSG00000000346	Dazap2	0.1639	1.12031	6.99749	14.4558	0.000143488	0.00904815	6.93527	7.08981	7.03425	7.11708	7.05519	6.96588	6.98007	6.96579	7.00987	6.89196	6.89242	7.0149
ENSMUSG00000014932	Yes1	0.171397	1.12615	4.88286	14.4421	0.000144532	0.00906577	5.01909	5.1253	4.98826	5.05057	4.97673	4.78185	4.75069	4.76087	4.70845	4.77244	4.7552	4.83628
ENSMUSG00000045817	Zfp36l2	0.246534	1.18635	4.11993	14.3583	0.000151114	0.00940525	4.35454	4.25225	4.08647	4.19697	4.20816	3.98222	4.07952	3.98652	4.02314	4.17454	3.94678	4.09321
ENSMUSG00000063455	D630045J12Rik	-0.202838	0.86884	6.11789	14.3531	0.000151531	0.00940525	6.13544	5.96933	5.8899	5.85606	6.02446	6.37679	6.1872	6.15957	6.19703	6.08728	6.26954	6.16589
ENSMUSG00000009394	Syn2	-0.151363	0.9004	8.52866	14.3381	0.000152741	0.00943099	8.51478	8.42332	8.47779	8.45925	8.51075	8.58544	8.58202	8.5613	8.51897	8.58432	8.54822	8.56634
ENSMUSG00000038235	F11r	0.269241	1.20517	3.59588	14.3166	0.000154495	0.00945853	3.71262	3.68868	3.88284	3.6198	3.74983	3.27222	3.60933	3.56401	3.40237	3.48983	3.54314	3.52402
ENSMUSG00000022139	Mbnl2	0.176261	1.12995	8.20152	14.3131	0.000154783	0.00945853	8.19367	8.35311	8.32342	8.33118	8.25974	8.08142	8.00588	8.13983	8.0826	8.2881	8.08135	8.22686
ENSMUSG00000051703	Tmem198	-0.227961	0.853841	4.76324	14.2939	0.000156371	0.00950652	4.72192	4.32569	4.53557	4.68125	4.61308	4.78899	4.77548	4.83054	4.95069	4.97382	4.92075	4.89632
ENSMUSG00000074637	Sox2	0.297472	1.22899	4.38541	14.2618	0.000159061	0.00962073	4.72192	4.53786	4.28904	4.61806	4.42823	4.3294	4.28475	4.19274	4.40488	4.30029	4.06916	4.33416
ENSMUSG00000025154	Arhgap19	0.39896	1.31856	2.46842	14.2407	0.000160853	0.00967975	2.7205	2.70941	2.73041	2.62326	2.71679	2.20496	2.42877	2.14202	2.31048	2.44905	2.10931	2.28107
ENSMUSG00000047045	Tmem164	-0.18267		5.71574	14.1177	0.000171722	0.0102697	5.58548	5.54749	5.65502	5.67087	5.62704	5.73815	5.74972	5.84918	5.75467	5.9181	5.82263	5.61975
ENSMUSG00000034006	Pqlc1	-0.173939		4.83322	14.1104	0.000172389	0.0102697	4.79005	4.57772	4.68465	4.74179	4.74045	4.86191	4.96812	4.91399	4.88679	4.90977	4.94514	4.9158
ENSMUSG00000025321	Itgb8	0.147418		6.01011	14.0641	0.000176686	0.0104607	6.10396	6.24962	6.12726	6.17594	6.10987	5.86013	5.81832	5.89097	5.79663	5.90636	5.97596	6.02657
ENSMUSG00000015749	Anp32e	0.172904		6.59743	14.0569	0.000177361	0.0104607	6.66801	6.65667	6.77582	6.62544	6.66787	6.55334	6.4888	6.55035	6.50206	6.59521	6.40573	6.64177
ENSMUSG00000061524	Zic2	0.20933		8.01988	14.0298	0.000179938	0.0105602	8.00974	8.17923	8.12727	8.0253	8.02535	7.96566	8.0079	7.96028	7.97292	8.08836	7.9409	7.91238
ENSMUSG00000040459	Arglu1	0.195443		7.95808	14.005	0.000182322	0.0106006	7.93952	8.24732	8.13098	8.07071	8.01145	7.89771	7.88884	7.86475	7.80508	7.84266	7.68977	8.0192
ENSMUSG00000033184	Tmed7	0.161404		6.65039	14.0041	0.000182414	0.0106006	6.61569	6.88827	6.74801	6.78276	6.75227	6.458	6.50714	6.50678	6.52776	6.6308	6.60644	6.71677
ENSMUSG00000007021	Syngr3	-0.1808		6.15857	13.9776	0.000185006	0.0106987	6.02133	5.88027	6.03425	6.04993	6.02522	6.17149	6.25522	6.22571	6.24741	6.28344	6.47618	6.1323
ENSMUSG00000044134	Pheta1	-0.21148		4.22894	13.918	0.000190964	0.0109897	4.1761	3.94321	3.97507	4.08639	4.12854	4.4356	4.35476	4.25808	4.27057	4.30541	4.39934	4.30246
ENSMUSG00000042363	Lgalsl	0.12765		6.93304	13.8981	0.000192991	0.0110527	6.91273	7.05036	6.98663	7.01181	7.02518	6.81357	6.89821	6.83317	6.87172	6.92141	6.95982	6.89207
ENSMUSG00000035914	Cd276	0.267286		3.74501	13.7776	0.000205773	0.0116169	3.75378	3.8235	3.9382	3.94302	3.91277	3.73474	3.7924	3.79435	3.58324	3.52534	3.49674	3.56159
ENSMUSG00000043079	Synpo	-0.249338		3.82627	13.7754	0.00020602	0.0116169	3.69735	3.45185	3.63314	3.76149	3.68988	3.912	3.75453	4.0025	3.9574	4.00882	4.04679	3.86516
ENSMUSG00000006711	D130043K22Rik	-0.335948		3.08065	13.7644	0.000207228	0.0116169	2.85726	2.82302	2.7767	2.97324	2.98968	3.24651	3.02012	3.22588	3.2349	3.33835	3.38908	2.91158
ENSMUSG00000027858	Tspan2	0.192352		8.69515	13.7609	0.000207614	0.0116169	8.63293	8.90419	8.79621	8.81467	8.79131	8.52872	8.59064	8.60786	8.65466	8.69114	8.55927	8.71938
ENSMUSG00000038612	Mcl1	0.156769		6.87907	13.7597	0.000207742	0.0116169	6.85372	6.99991	6.96096	6.94901	6.9417	6.71813	6.78725	6.82241	6.87217	6.92599	6.85152	6.84334
ENSMUSG00000039910	Cited2	0.212779		6.52666	13.6978	0.000214708	0.0119501	6.52295	6.60428	6.70426	6.65722	6.54106	6.33715	6.37424	6.48704	6.43963	6.5202	6.44108	6.64372
ENSMUSG00000040997	Abhd4	0.15209		6.51868	13.6486	0.000220407	0.0122099	6.62631	6.55521	6.48245	6.70537	6.5574	6.4445	6.5213	6.4303	6.53736	6.47948	6.46055	6.39878
ENSMUSG00000051359	Ncald	0.219177		7.66382	13.6304	0.000222549	0.0122712	7.79598	7.79391	7.77558	7.75176	7.78036	7.64398	7.58445	7.41664	7.44174	7.52403	7.59356	7.78781
ENSMUSG00000040690	Col16a1	-0.322957		4.13998	13.6128	0.000224653	0.0123299	4.1898	3.60493	3.90037	3.97052	3.84567	4.23843	4.37985	3.99293	4.18986	4.36542	4.52719	4.20294
ENSMUSG00000042303	Sgsm3	-0.177093		5.46719	13.5679	0.000230082	0.0125697	5.39521	5.17964	5.34261	5.36819	5.44067	5.56696	5.60295	5.51461	5.46172	5.46014	5.59048	5.6138
ENSMUSG00000028763	Hspg2	-0.177695		5.47914	13.5476	0.000232583	0.0126472	5.50667	5.09976	5.40289	5.30323	5.35762	5.49564	5.56407	5.71309	5.47705	5.65307	5.60258	5.46203
ENSMUSG00000027162	Lin7c	0.18459		7.40095	13.5377	0.000233818	0.0126472	7.37639	7.71095	7.58981	7.49904	7.47624	7.19584	7.28209	7.28894	7.20768	7.4117	7.25674	7.42163
ENSMUSG00000020589	Fam49a	0.169619		6.5491	13.5306	0.000234701	0.0126472	6.53481	6.76371	6.67808	6.58788	6.61243	6.48408	6.46731	6.51013	6.40552	6.64348	6.35591	6.49524
ENSMUSG00000096054	Syne1	-0.173444		10.6208	13.4986	0.000238747	0.012807	10.6521	10.4663	10.5091	10.505	10.5381	10.8771	10.5925	10.6707	10.6993	10.6887	10.6561	10.543
ENSMUSG00000030096	Slc6a6	0.133043		7.32576	13.471	0.000242283	0.0129381	7.39839	7.37371	7.39148	7.30126	7.39233	7.24145	7.32793	7.36382	7.26145	7.34651	7.21184	7.28325
ENSMUSG00000025935	Tram1	0.177748		5.40969	13.4418	0.000246082	0.0130821	5.37257	5.53801	5.55231	5.57046	5.50623	5.19729	5.26333	5.31671	5.31458	5.37268	5.42936	5.43642
ENSMUSG00000063063	Ctnna2	-0.150692		5.99399	13.4179	0.000249239	0.0131908	5.94826	5.91363	5.98991	5.95477	5.95692	5.96552	5.99922	6.02683	6.04154	6.1369	6.03641	5.94284
ENSMUSG00000035964	Tmem59l	-0.147642		7.87782	13.3952	0.000252263	0.013268	7.82809	7.61619	7.72237	7.8584	7.80287	7.94443	7.98539	7.92676	8.05399	7.80433	7.97747	7.95438
ENSMUSG00000075700	Selenot	0.150396		7.61599	13.3902	0.000252937	0.013268	7.57632	7.89411	7.709	7.80047	7.68186	7.40143	7.49714	7.47104	7.53821	7.5166	7.56489	7.66374
ENSMUSG00000012296	Tjap1	-0.218991		5.27992	13.3612	0.000256885	0.0134157	5.32122	4.91809	5.04453	5.09409	5.13965	5.35115	5.24297	5.35455	5.41717	5.47951	5.53071	5.32675
ENSMUSG00000020432	Tcn2	0.235185		4.23522	13.3529	0.00025802	0.0134159	4.58763	4.22888	4.24031	4.29967	4.32609	4.13854	4.20276	4.21485	4.02635	4.1146	4.23097	4.13534
ENSMUSG00000098488	Pla2g4b	-0.463845		2.40338	13.3022	0.000265088	0.0136105	2.41001	1.92016	1.93472	2.00169	2.17656	2.70524	2.39962	2.61076	2.41213	2.92507	2.57898	2.32056
ENSMUSG00000049295	Zfp219	-0.170779		6.89966	13.2966	0.000265892	0.0136105	6.96106	6.55756	6.70276	6.73029	6.78979	7.0736	6.97637	7.08799	6.94478	7.02311	7.01766	6.82243
ENSMUSG00000024268	Celf4	0.139448		8.49101	13.2941	0.000266237	0.0136105	8.53075	8.55762	8.52856	8.52846	8.46691	8.4935	8.4557	8.55143	8.41107	8.55737	8.39931	8.39714
ENSMUSG00000048612	Myof	0.411858		3.13942	13.2933	0.000266355	0.0136105	3.75008	3.46191	3.31016	2.80883	3.41694	2.97943	3.13658	2.91078	2.67192	2.99005	2.89743	2.91158
ENSMUSG00000070287	Slc35g2	-0.222528		4.37765	13.2793	0.000268348	0.0136535	4.12568	4.36105	4.25128	4.39844	4.21881	4.37994	4.44073	4.36328	4.61986	4.27705	4.48977	4.53638
ENSMUSG00000038781	Stap2	-0.326992		4.60717	13.2449	0.000273326	0.0138059	4.52417	4.1931	4.25401	4.38098	4.46893	5.07992	4.71958	4.79061	4.82546	4.42773	4.61235	4.72847
ENSMUSG00000020100	Slc29a3	0.188885		4.47814	13.239	0.000274184	0.0138059	4.61429	4.50662	4.55119	4.57264	4.55125	4.48481	4.45497	4.50235	4.29206	4.39931	4.36617	4.41164
ENSMUSG00000027843	Ptpn22	-0.206159		5.67126	13.2345	0.000274836	0.0138059	5.65131	5.67833	5.51297	5.59338	5.4766	5.76374	5.56517	5.71212	5.86635	5.67596	5.86435	5.63647
ENSMUSG00000006205	Htra1	0.139525		6.91238	13.2014	0.00027974	0.0139929	6.95386	6.9436	6.99726	6.97979	6.97779	6.95877	6.84919	6.8403	6.82779	6.84179	6.94478	6.81683
ENSMUSG00000022285	Ywhaz	0.148312		8.28249	13.1145	0.000293019	0.0145955	8.24148	8.41379	8.37965	8.37778	8.33307	8.13442	8.2031	8.23079	8.25171	8.28891	8.26213	8.24861
ENSMUSG00000021508	Cxcl14	0.281862		5.041	13.0999	0.000295307	0.0146277	5.00985	5.18116	5.10626	5.35334	5.14385	4.72154	5.04229	4.92073	4.96915	5.02898	5.21967	4.67805
ENSMUSG00000026158	Ogfrl1	0.153682		7.13629	13.0947	0.000296132	0.0146277	7.17934	7.33661	7.20973	7.29816	7.19249	7.06884	6.9519	7.0737	7.02319	7.02621	6.9802	7.23562
ENSMUSG00000022515	Anks3	-0.142641		5.76126	13.0316	0.00030628	0.0150662	5.67391	5.6245	5.63631	5.64306	5.66159	5.87614	5.88293	5.81159	5.8088	5.74912	5.91904	5.80083
ENSMUSG00000019726	Lyst	-0.155692		6.93598	13.0005	0.000311414	0.0152217	6.96266	6.87375	6.86646	6.8205	6.87259	7.07397	6.82975	6.99523	6.9675	7.04698	6.89645	6.99559
ENSMUSG00000018566	Slc2a4	0.375854		3.55197	12.9969	0.000312009	0.0152217	3.71641	3.83516	3.79184	3.60483	3.6937	3.3467	3.55749	3.50242	3.21816	3.32834	3.04661	3.75417
ENSMUSG00000054715	Zscan22	-0.273726		3.60633	12.9853	0.000313946	0.0152534	3.44203	3.43663	3.39175	3.42339	3.45346	3.82436	3.46204	3.66783	3.72826	3.75582	3.87965	3.67258
ENSMUSG00000032440	Tgfbr2	0.200093		4.31498	12.975	0.000315671	0.0152746	4.56889	4.34212	4.34132	4.37217	4.47782	4.23582	4.13952	4.30263	4.24325	4.2077	4.20523	4.28509
ENSMUSG00000002250	Ppard	-0.17538		5.40176	12.9369	0.000322162	0.0155254	5.33731	5.11418	5.32844	5.29548	5.25015	5.44003	5.49226	5.51684	5.55023	5.54801	5.53186	5.33882
ENSMUSG00000028382	Ptbp3	0.192376		4.77804	12.8841	0.000331392	0.0159055	4.89078	5.03218	5.01103	4.87042	4.92566	4.61708	4.53979	4.67575	4.46051	4.77797	4.63823	4.77541
ENSMUSG00000055540	Epha6	-0.471001		2.32196	12.8642	0.000334923	0.0160101	2.08593	1.93468	2.39665	2.21382	2.33173	2.35685	2.31889	2.19859	2.33139	2.44905	2.552	2.54555
ENSMUSG00000031605	Klhl2	0.142144		6.38934	12.8559	0.000336423	0.0160172	6.48845	6.54874	6.44412	6.41706	6.45925	6.28191	6.30585	6.29025	6.29941	6.3763	6.26816	6.45864
ENSMUSG00000023067	Cdkn1a	0.204846		5.77222	12.844	0.000338565	0.0160547	5.84122	5.86139	5.82437	5.77147	5.92477	5.63591	5.88819	5.69453	5.59847	5.89113	5.71122	5.56838
ENSMUSG00000029826	Zc3hav1	0.307713		2.87313	12.7947	0.000347607	0.0164179	3.0618	3.14358	3.02064	2.98098	3.1032	2.77883	2.5575	2.76856	2.71234	2.85004	2.60546	2.76183
ENSMUSG00000028673	Fuca1	0.157412		5.06794	12.7636	0.000353437	0.016627	5.15798	5.05727	5.12725	5.12064	5.1865	5.00983	5.03914	5.00085	5.04073	4.94133	5.0565	5.05986
ENSMUSG00000026516	Nvl	-0.143063		6.84226	12.7243	0.000360925	0.0168752	6.81048	6.80232	6.72113	6.77999	6.815	6.97138	6.8031	6.91352	6.87127	6.85798	6.91245	6.82929
ENSMUSG00000028603	Scp2	0.166062		4.96309	12.7211	0.00036156	0.0168752	5.00985	5.14572	5.07109	5.04873	5.07228	4.85342	4.94141	4.83946	4.90259	4.88777	4.87794	4.87327
ENSMUSG00000032562	Gnai2	0.129157		7.00009	12.6851	0.000368582	0.0171354	7.07912	6.92827	6.99359	7.11664	7.04289	6.9702	6.94981	6.93241	7.02319	6.94905	7.00776	6.99597
ENSMUSG00000035245	Eogt	0.166189		5.2747	12.6664	0.000372286	0.0172401	5.35565	5.44473	5.32455	5.46391	5.31112	5.21197	5.21117	5.18991	5.24051	5.19528	5.19953	5.11425
ENSMUSG00000030259	Rassf8	0.164613		5.68501	12.6482	0.000375929	0.017341	5.78005	5.75396	5.83626	5.68991	5.79917	5.5927	5.46086	5.59056	5.63467	5.62163	5.64042	5.77352
ENSMUSG00000029580	Actb	0.145408		9.44909	12.6365	0.000378285	0.0173627	9.53457	9.44171	9.51639	9.53105	9.53357	9.38442	9.43191	9.42392	9.43753	9.48327	9.34034	9.30868
ENSMUSG00000022483	Col2a1	-0.350353		3.29746	12.6314	0.000379328	0.0173627	3.24091	2.59526	3.00776	3.36537	2.93908	3.54953	3.36987	3.54231	3.52543	3.55141	3.17593	3.37255
ENSMUSG00000050965	Prkca	0.128149		6.5272	12.6006	0.000385628	0.0175832	6.60806	6.64899	6.58032	6.50499	6.58132	6.56327	6.4526	6.51404	6.45221	6.59365	6.43309	6.36672
ENSMUSG00000033707	Lrrc24	-0.25997		3.90545	12.5571	0.000394697	0.0179277	3.91421	3.54941	3.58192	3.78823	3.6937	4.13854	4.04229	4.04631	4.05178	3.96747	4.14633	3.76852
ENSMUSG00000021379	Id4	0.181489		6.88125	12.5375	0.000398873	0.0180483	7.05312	6.91002	6.88066	7.05329	6.91576	6.87484	6.76361	6.77251	6.87928	6.82051	6.79608	6.822
ENSMUSG00000023106	Denr	0.18997		5.45569	12.5237	0.000401821	0.0181125	5.45202	5.69868	5.6003	5.58832	5.43954	5.33782	5.41426	5.26069	5.35215	5.25863	5.44655	5.55499
ENSMUSG00000026471	Mr1	0.312942		2.99161	12.505	0.000405858	0.0182252	3.18729	3.22851	3.08338	3.32332	3.13726	2.69007	3.03915	3.0278	2.56121	2.75602	2.81663	2.88548
ENSMUSG00000018537	Pcgf2	0.196951		5.83563	12.4779	0.000411799	0.0184222	5.87044	5.94802	5.97261	5.82841	5.90266	5.81711	5.84379	5.84209	5.7758	5.78618	5.55808	5.84127
ENSMUSG00000030276	Ttll3	-0.235828		5.33224	12.4472	0.00041862	0.0186569	5.35322	4.89971	5.02068	5.2465	5.20268	5.61497	5.34332	5.452	5.40982	5.27958	5.44533	5.54877
ENSMUSG00000041703	Zic5	0.194474		5.90877	12.4102	0.000427	0.0189072	5.89239	6.09986	6.05631	6.00504	5.91744	5.72331	5.77264	5.84741	5.89033	6.02352	5.82357	5.80518
ENSMUSG00000033004	Mycbp2	-0.169456		8.82709	12.403	0.000428646	0.0189072	8.82446	8.75176	8.8555	8.745	8.80441	8.89439	8.76813	8.85169	8.83307	8.87602	8.84137	8.86954
ENSMUSG00000017734	Dbndd2	0.194652		6.62799	12.398	0.000429784	0.0189072	6.6763	6.7703	6.77344	6.66566	6.67175	6.61542	6.45024	6.5879	6.56962	6.50805	6.44902	6.74879
ENSMUSG00000042744	Hectd4	-0.146032		8.90465	12.3944	0.000430615	0.0189072	8.9232	8.67454	8.81077	8.80434	8.83716	9.06441	8.90611	8.99353	8.93756	9.00523	8.93145	8.92484
ENSMUSG00000035486	Plk5	-0.298662		4.66917	12.387	0.000432336	0.0189127	4.57307	4.26953	4.36928	4.45795	4.55756	4.71593	4.70773	4.83946	4.86365	4.40647	4.94687	5.06568
ENSMUSG00000090841	Myl6	0.167507		7.604	12.3643	0.000437614	0.0190732	7.63031	7.73707	7.64206	7.60311	7.57974	7.53512	7.65552	7.57753	7.62228	7.47152	7.65269	7.52298
ENSMUSG00000045039	Megf8	-0.122815		7.56651	12.3036	0.000452091	0.019632	7.59162	7.24639	7.43813	7.46801	7.50561	7.7167	7.66346	7.6682	7.56521	7.64624	7.59521	7.62853
ENSMUSG00000041341	Atg2b	-0.122343		6.62254	12.274	0.000459303	0.0198724	6.6055	6.48112	6.53895	6.54866	6.56629	6.66817	6.61092	6.67021	6.63205	6.74956	6.65056	6.72231
ENSMUSG00000021514	Zfp369	-0.225468		5.05963	12.2091	0.000475582	0.0205019	5.08947	4.80015	4.90387	4.96526	4.96413	5.16746	4.99922	5.22301	5.08758	5.20216	5.1791	5.06132
ENSMUSG00000020646	Mboat2	0.171891		6.01618	12.1823	0.000482447	0.0207225	6.00747	6.28687	6.06954	6.06368	6.10629	5.85248	5.96481	5.96866	5.83191	6.08505	5.97257	5.93092
ENSMUSG00000030432	Rpl28	0.165142		5.8821	12.1682	0.000486116	0.0208047	5.90157	6.01957	5.94077	5.99072	5.83421	5.6448	5.95399	5.86062	5.83008	5.80436	5.92079	5.8531
ENSMUSG00000003031	Cdkn1b	0.17343		7.23252	12.1151	0.000500154	0.0212839	7.21929	7.45559	7.26659	7.3992	7.25168	7.16289	7.1904	7.16702	7.08875	7.22287	7.09523	7.22785
ENSMUSG00000041351	Rap1gap	-0.125232		7.74348	12.1101	0.00050149	0.0212839	7.74517	7.48363	7.6527	7.58734	7.65981	7.92673	7.81073	7.80884	7.77629	7.76518	7.81016	7.83694
ENSMUSG00000025178	Pi4k2a	-0.145914		6.44022	12.1045	0.000503015	0.0212839	6.36469	6.2151	6.30626	6.35729	6.46206	6.43542	6.46614	6.4842	6.55636	6.48906	6.53017	6.56985
ENSMUSG00000048040	Arxes2	0.189174		5.65732	12.0938	0.00050591	0.0212839	5.67391	5.82484	5.69976	5.81655	5.81329	5.53546	5.56298	5.53343	5.51524	5.66007	5.51683	5.6855
ENSMUSG00000039239	Tgfb2	0.246039		4.09731	12.0924	0.000506289	0.0212839	4.32007	4.16259	4.31803	3.97828	4.36014	3.8856	3.91075	4.13884	3.87434	4.02442	4.10362	3.96512
ENSMUSG00000056069	Otulinl	0.295329		2.95593	12.0625	0.000514471	0.0215514	3.2197	3.11837	3.12573	3.04891	3.09166	2.86244	2.97473	2.65993	2.61336	2.77826	2.86126	2.98716
ENSMUSG00000006435	Neurl1a	-0.234346		6.4389	12.0378	0.000521321	0.0217615	6.52079	6.04237	6.1849	6.23545	6.30794	6.73301	6.53979	6.50566	6.59524	6.26911	6.56712	6.59473
ENSMUSG00000029416	Slc15a4	-0.22602		4.12585	12.0237	0.000525292	0.0218503	4.01307	3.9468	3.94159	3.96271	4.03526	4.23321	4.13658	4.10075	4.26515	4.32821	4.361	4.09035
ENSMUSG00000034120	Srsf2	0.15287		7.79723	12.006	0.000530304	0.0219721	7.81202	7.90706	7.89866	7.88471	7.88118	7.7436	7.71243	7.76924	7.71918	7.70573	7.65083	7.85281
ENSMUSG00000019810	Fuca2	0.160596		5.3609	12.0003	0.000531926	0.0219721	5.36896	5.51162	5.4078	5.48586	5.4766	5.24869	5.391	5.27786	5.25426	5.11889	5.41071	5.33641
ENSMUSG00000024769	Cdc42bpg	-0.145712		6.94425	11.9884	0.000535327	0.0220358	6.93933	6.68593	6.81007	6.78055	6.80532	7.14873	7.11992	7.10844	7.04748	6.93261	6.88839	6.97563
ENSMUSG00000042712	Tceal9	0.204673		5.92407	11.9819	0.000537187	0.0220358	5.78998	6.17821	6.03742	6.1209	5.93206	5.59677	5.80264	5.8034	5.8956	5.90804	6.02664	5.91166
ENSMUSG00000098973	Mir6236	-0.229698		7.74163	11.9706	0.000540474	0.0220942	7.54708	7.42667	7.45128	7.62213	7.42918	7.66184	8.29154	7.64752	7.82318	8.03026	7.96005	7.72458
ENSMUSG00000066551	Hmgb1	0.201227		6.17351	11.9618	0.000543014	0.0221218	6.10613	6.45177	6.36109	6.26669	6.16044	6.037	6.13215	6.09771	6.03757	6.12031	6.05654	6.19341
ENSMUSG00000019039	Dalrd3	-0.19064		5.82366	11.9457	0.000547732	0.0222375	5.83601	5.54512	5.51068	5.67566	5.71896	5.99052	5.97802	5.85886	5.91997	5.81067	6.12602	5.78327
ENSMUSG00000022770	Dlg1	-0.140705		7.22856	11.9022	0.000560667	0.022632	7.20317	7.24785	7.15491	7.1849	7.13218	7.37053	7.21744	7.23181	7.29643	7.17056	7.2809	7.23465
ENSMUSG00000022503	Nubp1	-0.201531		4.29257	11.9002	0.000561265	0.022632	4.21413	4.05374	4.15233	4.12536	4.13136	4.33917	4.52187	4.37068	4.32111	4.2294	4.55463	4.38859
ENSMUSG00000033595	Lgi3	-0.125894		7.44566	11.856	0.00057475	0.0230566	7.43767	7.22034	7.23551	7.37294	7.34452	7.58648	7.58094	7.50003	7.52664	7.47975	7.54137	7.46275
ENSMUSG00000041879	Ipo9	0.149512		7.8278	11.8435	0.000578639	0.0230566	7.81908	7.98083	7.95448	7.88084	7.93039	7.72696	7.85077	7.79148	7.72165	7.67543	7.66244	7.89471
ENSMUSG00000097375	6720427I07Rik	0.226506		4.52032	11.8407	0.000579514	0.0230566	4.59383	4.77819	4.80122	4.72804	4.51284	4.3964	4.31108	4.49785	4.4462	4.26659	4.30015	4.50029
ENSMUSG00000034807	Colgalt1	0.145502		6.45063	11.8405	0.000579575	0.0230566	6.48234	6.51593	6.49462	6.52169	6.46206	6.42972	6.56735	6.45721	6.39501	6.35734	6.3257	6.38021
ENSMUSG00000025086	Trub1	0.191255		4.46666	11.8325	0.000582067	0.0230783	4.63647	4.5591	4.51296	4.54937	4.5825	4.31957	4.40206	4.47513	4.33929	4.31305	4.29745	4.55926
ENSMUSG00000024030	Abcg1	-0.148243		6.62511	11.8168	0.000586971	0.0231951	6.47956	6.49649	6.48245	6.51236	6.54265	6.76822	6.66193	6.65412	6.73863	6.64449	6.70003	6.769
ENSMUSG00000022906	Parp9	0.382192		2.31764	11.7785	0.000599186	0.0235992	2.42861	2.64907	2.4065	2.55222	2.62373	2.37594	2.18863	2.18745	1.95387	2.03418	2.25023	1.98181
ENSMUSG00000086291	Gm15513	-0.255288		3.92999	11.746	0.000609739	0.0239353	3.70882	3.68439	3.83988	3.71114	3.9029	4.05511	3.95816	3.98652	4.04862	4.04902	3.97751	4.12701
ENSMUSG00000031357	Syap1	0.151707		5.33696	11.7318	0.000614422	0.0240395	5.36655	5.56276	5.45602	5.44722	5.36602	5.12294	5.28608	5.24601	5.28942	5.26914	5.2619	5.32675
ENSMUSG00000006676	Usp19	-0.129926		7.77978	11.7154	0.000619854	0.0241723	7.80269	7.51385	7.63475	7.61685	7.69669	7.91495	7.79099	7.86497	7.83215	7.88171	7.88525	7.85869
ENSMUSG00000021242	Npc2	0.159883		6.24173	11.6899	0.000628418	0.0243927	6.31117	6.29604	6.22023	6.37871	6.33388	6.06888	6.30716	6.08801	6.25632	6.0969	6.34613	6.15705
ENSMUSG00000026277	Stk25	-0.125137		7.53234	11.6771	0.000632739	0.0243927	7.46271	7.44707	7.4029	7.45695	7.48536	7.5266	7.60667	7.60185	7.61882	7.61542	7.64473	7.49223
ENSMUSG00000041096	Tspyl2	0.165427		6.84897	11.6668	0.000636244	0.0243927	6.89026	7.00379	6.92929	6.83233	6.86541	6.80303	6.79053	6.79103	6.77915	6.75003	6.77728	6.95067
ENSMUSG00000053675	Tgm5	-0.326318		2.54785	11.6635	0.000637382	0.0243927	2.43782	2.32467	2.20682	2.48842	2.4174	2.70524	2.65938	2.54246	2.72029	2.51236	2.7149	2.71813
ENSMUSG00000019261	Map1s	-0.15102		5.32985	11.6603	0.000638485	0.0243927	5.28083	5.02031	5.21533	5.19414	5.27076	5.37508	5.35729	5.43797	5.39624	5.47611	5.40444	5.45428
ENSMUSG00000026003	Acadl	0.160493		5.35815	11.6585	0.000639094	0.0243927	5.46672	5.61101	5.36172	5.43458	5.46659	5.25902	5.25793	5.23117	5.38002	5.22798	5.24936	5.30106
ENSMUSG00000014905	Dnajb9	0.168042		5.08801	11.6515	0.000641521	0.0243927	5.15658	5.39442	5.1899	5.2041	5.10277	4.90856	4.92786	4.91399	5.05966	4.86543	5.1434	5.11003
ENSMUSG00000058420	Syt17	-0.300868		3.04591	11.6502	0.000641967	0.0243927	2.92435	2.97121	2.76144	2.86015	2.76116	3.08763	3.11881	3.11856	3.16089	3.29786	3.38399	2.94986
ENSMUSG00000024940	Ltbp3	-0.157915		6.91611	11.6027	0.00065855	0.0249428	6.93242	6.60598	6.63684	6.85041	6.81325	7.13409	6.99232	7.0182	7.07835	6.88343	7.03359	6.91241
ENSMUSG00000036402	Gng12	0.147731		6.60198	11.5886	0.000663561	0.0249545	6.60038	6.76675	6.71916	6.68594	6.63546	6.46526	6.5213	6.54273	6.56907	6.67346	6.56712	6.44251
ENSMUSG00000027220	Syt13	-0.137341		7.21468	11.5884	0.000663628	0.0249545	7.17899	6.99602	7.08726	7.14924	7.1023	7.37913	7.22784	7.25066	7.33868	7.22016	7.33827	7.25677
ENSMUSG00000051675	Trim32	-0.168273		6.61528	11.5841	0.000665172	0.0249545	6.60141	6.30514	6.46312	6.49826	6.55425	6.74362	6.57715	6.6772	6.67307	6.70332	6.79895	6.71167
ENSMUSG00000018347	Zkscan6	-0.217506		3.88762	11.5719	0.000669571	0.02502	3.81162	3.80782	3.62473	3.83173	3.79321	3.82088	3.96481	3.96385	4.11946	3.89466	4.0175	3.9368
ENSMUSG00000014599	Csf1	0.271316		4.62555	11.5675	0.00067114	0.02502	4.92066	4.77213	4.69674	4.60809	4.71247	4.60499	4.46673	4.5466	4.55688	4.36051	4.32692	4.80704
ENSMUSG00000013539	Tango2	-0.216692		5.41698	11.5529	0.000676422	0.0250691	5.22604	5.24953	5.0926	5.40465	5.34795	5.55654	5.49915	5.452	5.52094	5.40163	5.71731	5.43079
ENSMUSG00000004952	Rasa4	-0.162013		5.65781	11.5522	0.000676685	0.0250691	5.5284	5.41009	5.5512	5.60471	5.54376	5.74917	5.82656	5.82153	5.71941	5.79712	5.7374	5.52783
ENSMUSG00000007836	Hnrnpa0	0.175892		7.08859	11.5303	0.000684725	0.0252243	7.11725	7.09507	7.17953	7.17354	7.16695	6.99473	7.0348	7.05237	6.98245	7.13939	6.93437	7.16585
ENSMUSG00000001065	Zfp276	-0.170016		5.18252	11.5292	0.000685131	0.0252243	5.12841	4.83152	5.05082	5.06705	5.11422	5.27944	5.19571	5.26335	5.26653	5.37268	5.27433	5.25721
ENSMUSG00000074754	Smim26	-0.257608		3.50986	11.5187	0.000689002	0.0252883	3.18182	3.25768	3.3049	3.51696	3.53665	3.3467	3.67162	3.54231	3.68829	3.54277	3.83559	3.55746
ENSMUSG00000021273	Fdft1	0.217392		5.38294	11.5048	0.000694151	0.0253987	5.69327	5.36122	5.53782	5.37555	5.47327	5.19056	5.23198	5.22165	5.18845	5.35182	5.31367	5.55085
ENSMUSG00000032279	Idh3a	0.126601		7.71362	11.4817	0.000702867	0.0256384	7.6809	7.83609	7.78434	7.74836	7.79133	7.63583	7.67845	7.62577	7.61483	7.66676	7.73419	7.74763
ENSMUSG00000056310	Tyw1	-0.223415		4.24059	11.4477	0.000715824	0.026031	4.14549	4.06369	4.01424	4.2266	4.10004	4.39873	4.37736	4.36575	4.35213	4.30796	4.36617	4.09035
ENSMUSG00000071014	Ndufb6	-0.218375		5.49501	11.4084	0.000731133	0.0265064	5.34956	5.27685	5.30625	5.50882	5.45875	5.40094	5.71957	5.46128	5.65451	5.4265	5.79988	5.4774
ENSMUSG00000024330	Col11a2	-0.186492		4.6516	11.3788	0.000742856	0.0268493	4.62643	4.40342	4.53781	4.444	4.49762	4.67605	4.68577	4.74386	4.67202	4.88265	4.81693	4.73579
ENSMUSG00000094500	Smim18	-0.354206		2.85374	11.3662	0.000747927	0.0269504	2.5182	2.7592	2.63311	2.82614	2.85286	2.5791	3.11881	2.98342	3.0327	3.08829	3.03367	2.66543
ENSMUSG00000022912	Pros1	0.26594		3.34905	11.3543	0.000752719	0.0270353	3.56065	3.3634	3.45954	3.67815	3.70132	3.12761	2.99436	3.17039	3.10734	3.41134	3.22798	3.20329
ENSMUSG00000037326	Capn15	-0.143959		7.18176	11.3491	0.000754844	0.0270353	7.20385	6.82441	7.0907	7.00518	7.14653	7.33742	7.25793	7.27914	7.21719	7.22422	7.21364	7.30125
ENSMUSG00000031523	Dlc1	-0.183222		6.37815	11.3412	0.000758071	0.0270691	6.42327	6.18505	6.30691	6.22815	6.29731	6.49995	6.31042	6.39261	6.41718	6.4294	6.44414	6.55233
ENSMUSG00000051043	Gprc5c	-0.14832		6.08453	11.3213	0.000766241	0.0271949	6.06955	5.83841	5.9643	5.95674	5.96563	6.24603	6.14172	6.21066	6.21543	6.02584	6.11761	6.19341
ENSMUSG00000002416	Ndufb2	-0.146045		5.68553	11.3173	0.000767865	0.0271949	5.57194	5.58017	5.54675	5.6528	5.62504	5.69318	5.74683	5.69157	5.80787	5.67892	5.90222	5.68928
ENSMUSG00000033186	Mzt1	0.208644		5.68727	11.3159	0.000768478	0.0271949	5.61827	6.03397	5.6877	5.95182	5.77232	5.45469	5.59654	5.51127	5.53341	5.4265	5.72236	5.81039
ENSMUSG00000047989	Ino80c	0.214417		4.68028	11.2847	0.000781466	0.0274976	4.71056	4.88109	4.86511	4.79989	4.70302	4.57018	4.69579	4.55095	4.57234	4.43242	4.50157	4.80704
ENSMUSG00000015474	Ppt2	-0.17873		5.13283	11.2801	0.000783428	0.0274976	5.10112	4.86602	5.01908	4.9633	5.01235	5.33172	5.2714	5.14743	5.26788	5.22933	5.24515	5.04961
ENSMUSG00000026662	Sephs1	0.158561		5.85581	11.2781	0.000784255	0.0274976	5.84296	5.9938	5.9551	5.99551	5.89604	5.70455	5.95232	5.83408	5.78626	5.75099	5.7334	5.79032
ENSMUSG00000031885	Cbfb	0.202762		4.69156	11.2707	0.000787408	0.0274976	4.74437	4.96304	4.95509	4.7756	4.80545	4.57226	4.48765	4.62093	4.4414	4.7501	4.48977	4.58178
ENSMUSG00000036411	9530077C05Rik	-0.327016		2.62219	11.2678	0.000788627	0.0274976	2.55254	2.34655	2.32576	2.51001	2.43577	2.6277	2.59226	2.79814	2.9807	2.74099	2.80144	2.5947
ENSMUSG00000016257	Prelid3b	0.16422		5.24425	11.2508	0.000795867	0.0276203	5.22737	5.432	5.28639	5.31554	5.30113	5.19863	5.29402	5.16457	5.12848	5.08062	5.29752	5.17611
ENSMUSG00000035840	Lysmd3	0.183575		4.33567	11.245	0.000798378	0.0276203	4.36906	4.58924	4.40165	4.54415	4.43052	4.22006	4.18008	4.25007	4.10739	4.20223	4.3136	4.3557
ENSMUSG00000026473	Glul	0.159415		9.47622	11.2395	0.000800751	0.0276203	9.49443	9.7544	9.53573	9.5976	9.57216	9.35164	9.4253	9.27461	9.25051	9.40694	9.51179	9.46327
ENSMUSG00000056724	Nbeal2	-0.260453		4.40418	11.2378	0.000801466	0.0276203	4.49357	3.99608	4.13763	4.17011	4.25546	4.69137	4.36987	4.39751	4.5591	4.37518	4.57933	4.6258
ENSMUSG00000060803	Gstp1	-0.219917		4.18505	11.2149	0.000811445	0.0278831	4.10847	3.86199	3.77674	4.25882	4.02013	4.28716	4.38482	4.26074	4.38501	4.17733	4.25626	4.29999
ENSMUSG00000024112	Cacna1h	-0.462256		2.82159	11.198	0.000818869	0.0280569	2.41001	2.56758	2.57316	2.86853	2.67874	2.75714	2.76219	3.02155	2.55233	3.19136	3.25611	2.94986
ENSMUSG00000028211	Trp53inp1	0.196825		5.08462	11.1848	0.000824709	0.0281756	5.17461	5.34636	5.15964	5.30168	5.17971	4.85852	5.01852	4.897	4.74202	5.10429	4.99774	5.12683
ENSMUSG00000037679	Inf2	-0.146105		5.47203	11.161	0.000835342	0.0284373	5.48684	5.28961	5.24308	5.35185	5.3321	5.59982	5.56735	5.56712	5.57783	5.4975	5.52725	5.55706
ENSMUSG00000038145	Snrk	-0.156073		8.28527	11.1545	0.000838302	0.0284373	8.31879	8.10796	8.14429	8.21197	8.22336	8.45487	8.27592	8.34858	8.34945	8.24566	8.29911	8.40261
ENSMUSG00000029233	Srd5a3	0.216255		3.63263	11.1517	0.000839566	0.0284373	3.68966	3.77995	3.73826	3.68766	3.83533	3.52835	3.61357	3.59805	3.63882	3.45343	3.56579	3.41422
ENSMUSG00000029701	Rbm28	-0.181321		5.89188	11.1245	0.000851946	0.0285465	5.93693	5.74163	5.74606	5.74099	5.74036	6.00822	5.81832	5.97434	5.95996	5.98658	6.1321	5.84635
ENSMUSG00000013629	Cad	-0.174408		5.01644	11.1218	0.000853167	0.0285465	5.01756	4.75588	4.91426	4.7911	4.89778	5.21992	5.03757	5.1184	5.05809	5.17027	5.08971	5.03485
ENSMUSG00000030711	Sult1a1	0.407506		3.26899	11.1211	0.000853522	0.0285465	3.0913	3.9468	3.41632	3.36537	3.43987	3.08763	3.14246	3.18166	2.81241	3.06435	3.05304	3.32964
ENSMUSG00000021373	Cap2	0.14258		6.43579	11.1189	0.000854541	0.0285465	6.59679	6.52854	6.46489	6.43761	6.49801	6.51564	6.35286	6.33951	6.38879	6.31231	6.41948	6.34474
ENSMUSG00000042216	Sgsm1	-0.142382		6.82986	11.1182	0.000854829	0.0285465	6.83466	6.61784	6.6648	6.74117	6.71562	6.99743	6.85547	6.8606	6.87573	6.9076	6.9802	6.85179
ENSMUSG00000001768	Rin2	0.261603		4.14315	11.0922	0.000866901	0.0288683	4.24595	4.28661	4.28638	4.2428	4.36973	3.72733	4.04856	4.06164	3.93024	4.01508	4.19945	4.19234
ENSMUSG00000029468	P2rx7	0.280945		3.2467	11.0612	0.00088154	0.0292203	3.40022	3.20475	3.41632	3.58463	3.41231	3.076	2.822	3.20945	3.22934	3.0027	3.26167	3.21381
ENSMUSG00000020189	Osbpl8	0.163353		6.61403	11.0594	0.000882402	0.0292203	6.65572	6.80578	6.76485	6.69009	6.71421	6.49504	6.30585	6.50509	6.46054	6.71346	6.51744	6.65969
ENSMUSG00000024176	Sox8	0.178422		5.18362	11.0496	0.000887041	0.0292921	5.30242	5.13476	5.28905	5.26408	5.24104	5.2383	5.21396	4.99128	5.15365	5.03669	5.0597	5.238
ENSMUSG00000062151	Unc13c	-0.14756		7.86037	11.0416	0.000890892	0.0293376	7.82612	7.7394	7.85077	7.79746	7.79667	7.99606	7.75285	7.90717	7.88747	7.85645	7.92697	7.96123
ENSMUSG00000061576	Dpp6	-0.132466		8.49515	11.0177	0.000902475	0.029568	8.47394	8.34124	8.44517	8.45596	8.44724	8.63037	8.53127	8.51472	8.51197	8.49213	8.52008	8.55798
ENSMUSG00000048960	Prex2	0.118275		7.38969	11.0143	0.000904139	0.029568	7.49451	7.54937	7.51752	7.46767	7.45557	7.34592	7.27073	7.31796	7.35473	7.38296	7.21041	7.26407
ENSMUSG00000028136	Snx27	-0.128609		7.23599	11.0117	0.000905373	0.029568	7.23226	7.18168	7.14576	7.1501	7.21393	7.2346	7.15958	7.27059	7.25735	7.30401	7.38361	7.27824
ENSMUSG00000025375	Aatk	-0.127021		8.45843	10.9391	0.000941541	0.0306249	8.53034	8.18588	8.33329	8.3046	8.33644	8.62377	8.54104	8.5062	8.50624	8.54093	8.50418	8.52402
ENSMUSG00000085795	Zfp703	-0.145518		5.89211	10.9365	0.000942901	0.0306249	5.90987	5.57555	5.72063	5.76026	5.8036	6.02116	5.96398	5.96132	5.93285	6.08505	5.86891	6.01382
ENSMUSG00000032997	Chpf	-0.163958		5.63766	10.9067	0.000958192	0.0310365	5.57194	5.21872	5.56994	5.49129	5.58549	5.74826	5.65835	5.72084	5.72831	5.69557	5.77191	5.78944
ENSMUSG00000037606	Osbpl5	-0.224213		4.03915	10.891	0.000966329	0.0312148	3.94038	3.8235	3.94498	3.84877	3.8284	4.20945	4.11582	4.18996	3.91647	4.10876	4.08806	4.32448
ENSMUSG00000027900	Dram2	0.162395		5.04102	10.8837	0.000970147	0.031253	5.01756	5.33409	5.06333	5.3186	5.18243	4.85852	4.98947	4.84301	4.95911	4.92148	4.97083	4.94925
ENSMUSG00000058006	Mdn1	-0.158948		6.48624	10.8734	0.000975568	0.0313063	6.54923	6.31072	6.4471	6.36101	6.37074	6.53965	6.35918	6.55794	6.52946	6.58578	6.56432	6.61324
ENSMUSG00000038034	Igsf8	-0.11539		7.12146	10.8661	0.000979415	0.0313063	7.12654	6.87139	7.02349	6.99661	7.07547	7.15911	7.22819	7.15706	7.2052	7.20621	7.12909	7.23207
ENSMUSG00000085028	Slc2a4rg-ps	-0.28236		4.0238	10.865	0.00098	0.0313063	4.00689	3.62744	3.59919	3.9588	3.86951	4.188	3.93465	4.21759	4.18412	4.16894	4.36359	3.9526
ENSMUSG00000089715	Cbx6	-0.138344		8.52283	10.8605	0.000982366	0.0313063	8.53866	8.26359	8.38495	8.40251	8.4557	8.63148	8.51905	8.57472	8.60104	8.65327	8.6307	8.56416
ENSMUSG00000031299	Pdha1	0.125475		7.67371	10.8131	0.00100787	0.032033	7.67287	7.76476	7.80984	7.67593	7.71982	7.58161	7.62384	7.64116	7.62466	7.67814	7.66034	7.61569
ENSMUSG00000063316	Rpl27	-0.233392		4.82521	10.7784	0.00102693	0.0325198	4.61429	4.50176	4.62475	4.78448	4.71623	4.62907	5.19288	4.90041	4.97747	4.84801	5.16136	4.77007
ENSMUSG00000029055	Plch2	-0.128856		8.33341	10.7752	0.00102867	0.0325198	8.3831	8.02919	8.15217	8.24653	8.2468	8.50547	8.38574	8.44833	8.43451	8.38793	8.38759	8.32342
ENSMUSG00000078247	Airn	-0.303493		4.52066	10.7661	0.00103377	0.032594	4.63447	4.25225	4.08647	4.25563	4.37925	4.98672	4.55969	4.61262	4.63044	4.54266	4.69482	4.36281
ENSMUSG00000019689	Fmc1	-0.284812		4.24889	10.7391	0.00104896	0.0329057	3.94038	4.03028	3.79934	4.35438	4.17301	4.21211	4.68577	4.25808	4.47233	4.21316	4.43423	4.20294
ENSMUSG00000001128	Cfp	-0.257159		4.7943	10.7387	0.00104921	0.0329057	4.8773	4.43184	4.60136	4.50707	4.60296	4.93132	4.69579	4.87634	4.90608	5.00088	5.10061	4.81915
ENSMUSG00000071234	Syndig1l	0.184487		5.6695	10.733	0.00105239	0.0329184	5.70477	5.77932	5.73145	5.74214	5.75323	5.54815	5.87059	5.54983	5.49916	5.73212	5.58716	5.48067
ENSMUSG00000022307	Oxr1	-0.153767		7.78233	10.7183	0.0010608	0.0330941	7.74864	7.77689	7.647	7.76304	7.70948	8.03036	7.80865	7.76573	7.813	7.68992	7.84576	7.75283
ENSMUSG00000019846	Lama4	-0.286588		4.25223	10.7063	0.00106774	0.0332231	4.14549	4.03702	4.19273	4.14963	4.11721	4.20679	4.35729	4.51799	4.42447	4.49196	4.34537	3.90468
ENSMUSG00000060227	Casc4	0.128004		6.74331	10.6882	0.00107818	0.0334603	6.74519	6.94315	6.91599	6.84618	6.78666	6.65406	6.65475	6.6637	6.6044	6.71057	6.58165	6.76319
ENSMUSG00000036186	Dipk1b	-0.226084		5.37845	10.6793	0.00108342	0.0335352	5.18422	5.08357	5.09716	5.37261	5.23319	5.28071	5.72937	5.38412	5.53115	5.31805	5.6959	5.45982
ENSMUSG00000029348	Asphd2	-0.137729		5.65952	10.6489	0.00110136	0.0340016	5.56039	5.41527	5.61736	5.53668	5.52028	5.68841	5.80634	5.68861	5.69642	5.75941	5.76017	5.80083
ENSMUSG00000062949	Atp11c	0.186989		5.35739	10.6363	0.00110892	0.0341461	5.49458	5.64561	5.52545	5.43458	5.42237	5.2435	5.18008	5.40109	5.03756	5.27567	5.18789	5.334
ENSMUSG00000073131	Vma21	0.201128		6.04353	10.5998	0.00113101	0.0347362	5.97144	6.45429	6.20479	6.20104	6.0766	5.80219	5.96647	5.89782	5.83099	5.88431	5.91286	6.17938
ENSMUSG00000043415	Otud1	0.243924		3.23229	10.5883	0.00113806	0.0348605	3.38601	3.13732	3.34642	3.49548	3.32633	3.09341	3.18294	3.01526	3.22376	3.04613	3.22229	3.25516
ENSMUSG00000006342	Susd2	-0.36993		3.01492	10.5794	0.00114357	0.0348605	2.75776	2.37876	2.51972	3.20922	2.77565	3.31737	3.05169	3.10086	3.14326	3.22954	3.43901	2.87889
ENSMUSG00000024136	Dnase1l2	-0.334548		3.57303	10.5759	0.00114573	0.0348605	3.52218	3.16836	3.25126	3.25467	3.42156	3.83474	3.31368	3.53354	3.84556	3.81081	3.95022	3.65724
ENSMUSG00000011382	Dhdh	0.26913		3.04118	10.5741	0.00114682	0.0348605	3.14291	3.28626	3.13167	3.16908	3.22436	2.98566	2.95483	3.15903	2.84913	2.8074	2.89027	2.80423
ENSMUSG00000033434	Gtpbp6	-0.159776		4.77788	10.5272	0.00117629	0.0356648	4.80615	4.42414	4.58193	4.68363	4.67044	4.84488	4.90384	4.82516	4.87081	4.87234	4.88516	4.87327
ENSMUSG00000006050	Sra1	-0.146143		5.07479	10.5184	0.00118193	0.0357443	4.94348	5.0271	4.92286	5.02831	5.0321	5.04157	5.22646	5.12133	5.13146	5.07014	5.20387	5.11565
ENSMUSG00000024335	Brd2	0.132675		8.04299	10.5083	0.00118837	0.0358159	8.05797	8.06118	8.09889	8.03974	8.0705	8.00605	8.11544	8.03674	8.01028	8.04161	7.93808	8.03134
ENSMUSG00000026484	Rnf2	0.199894		5.32059	10.5053	0.00119034	0.0358159	5.24715	5.7478	5.47017	5.42183	5.35882	5.17973	5.22231	5.18851	5.14038	5.29638	5.1419	5.32189
ENSMUSG00000040234	Tm7sf3	0.158025		5.35396	10.492	0.00119893	0.035983	5.34834	5.45106	5.4127	5.46667	5.48765	5.29708	5.41304	5.34455	5.31195	5.24804	5.17763	5.25848
ENSMUSG00000039307	Hexdc	-0.152815		4.93888	10.4858	0.00120297	0.0360133	4.87391	4.75178	4.79561	4.80863	4.85917	5.02351	5.06876	4.98325	4.94731	4.92314	5.06924	5.10013
ENSMUSG00000005103	Wdr1	0.108226		7.19608	10.4805	0.00120642	0.0360256	7.29571	7.17444	7.21849	7.18574	7.25524	7.23526	7.18364	7.18358	7.12513	7.21031	7.11955	7.15496
ENSMUSG00000024486	Hbegf	0.135371		5.2007	10.4439	0.00123058	0.0366546	5.255	5.22759	5.24582	5.26566	5.25663	5.10159	5.25522	5.15746	5.21823	5.09988	5.14791	5.16666
ENSMUSG00000057606	Colq	0.288869		2.8584	10.4387	0.00123403	0.0366651	3.16527	2.97824	3.04606	2.88514	3.00206	2.77883	2.74684	2.8343	2.70434	2.89823	2.58786	2.54555
ENSMUSG00000057738	Sptan1	-0.153411		10.6965	10.4255	0.00124285	0.036835	10.6778	10.5483	10.6857	10.575	10.634	10.8721	10.7026	10.772	10.774	10.7406	10.6282	10.7164
ENSMUSG00000037808	Fam76b	0.180296		5.56747	10.4169	0.00124866	0.0369148	5.523	5.88681	5.69173	5.74782	5.65768	5.51515	5.59226	5.42618	5.47587	5.42297	5.29074	5.48611
ENSMUSG00000006304	Arpc2	0.113258		6.69172	10.3748	0.00127745	0.0376378	6.69995	6.81021	6.76629	6.75196	6.74538	6.55858	6.66295	6.68514	6.66073	6.66801	6.6059	6.6688
ENSMUSG00000035849	Krt222	0.141543		6.01152	10.3719	0.00127946	0.0376378	5.96668	6.24453	6.07032	6.18016	6.12055	5.89364	5.87501	5.88064	6.0526	5.79712	5.95036	6.04363
ENSMUSG00000040943	Tet2	0.158628		5.74359	10.3566	0.00129015	0.0377517	5.72655	5.8989	5.93483	5.86655	5.85739	5.61095	5.70078	5.64755	5.61242	5.65807	5.50867	5.83361
ENSMUSG00000073889	Il11ra1	-0.188007		4.74842	10.3528	0.00129276	0.0377517	4.70294	4.48212	4.56225	4.69309	4.62714	4.86529	5.00729	4.77023	4.89207	4.73502	4.7806	4.77718
ENSMUSG00000028639	Ybx1	0.147942		7.12957	10.3527	0.00129289	0.0377517	7.13895	7.31146	7.24994	7.20696	7.16351	6.91088	7.11656	7.14128	7.0316	7.17196	7.07445	6.9933
ENSMUSG00000044933	Sstr3	-0.210054		4.4779	10.3372	0.00130378	0.0379541	4.41177	4.25803	4.349	4.1903	4.35049	4.66832	4.71564	4.36822	4.59413	4.5556	4.62103	4.52586
ENSMUSG00000027109	Sp3	0.138761		6.21035	10.3337	0.00130622	0.0379541	6.27372	6.4637	6.34965	6.31654	6.26365	6.06595	5.98539	6.14453	6.05339	6.18626	6.07798	6.2698
ENSMUSG00000026781	Acbd5	0.127928		6.55141	10.3252	0.00131227	0.0380366	6.57399	6.79189	6.68568	6.6408	6.58852	6.43086	6.3446	6.50901	6.44444	6.49131	6.46417	6.59574
ENSMUSG00000003849	Nqo1	0.254506		3.13686	10.3066	0.00132556	0.0383282	3.16527	3.3634	3.18986	3.44596	3.19771	2.8692	3.10683	3.03404	2.9873	2.89823	3.1818	3.13847
ENSMUSG00000048376	F2r	0.289405		2.95657	10.2859	0.00134051	0.0385207	3.05583	3.20475	3.14938	3.1208	3.06241	2.68242	2.76219	2.93762	2.59619	3.07637	2.88307	2.83183
ENSMUSG00000026103	Gls	-0.129432		8.57085	10.2844	0.00134162	0.0385207	8.55424	8.53323	8.57719	8.61161	8.57287	8.62937	8.49226	8.57111	8.57744	8.58708	8.57275	8.56647
ENSMUSG00000028194	Ddah1	0.135566		6.70166	10.2839	0.00134197	0.0385207	6.69372	6.83847	6.7339	6.85727	6.74446	6.60686	6.67111	6.62346	6.69794	6.74062	6.62166	6.56369
ENSMUSG00000029869	Ephb6	-0.300542		3.70481	10.2421	0.00137271	0.0393078	3.61039	3.29191	3.41632	3.73882	3.43075	3.8856	3.80357	3.47521	3.98406	3.74079	4.08806	3.76494
ENSMUSG00000019978	Epb41l2	0.144552		6.15512	10.2124	0.00139503	0.0398508	6.2705	6.24744	6.1611	6.31577	6.22655	6.06227	6.02649	6.06309	6.09754	6.22457	6.17252	5.95229
ENSMUSG00000031520	Vegfc	-0.436526		2.91896	10.2024	0.0014026	0.0399546	2.61885	2.68386	2.73041	2.86853	2.78285	2.7425	2.67568	3.16472	3.01987	3.5471	3.31613	2.48601
ENSMUSG00000032238	Rora	0.176424		8.73122	10.1987	0.0014054	0.0399546	8.72542	8.81835	8.89374	8.7822	8.79732	8.64311	8.61079	8.72935	8.63849	8.7819	8.57415	8.74569
ENSMUSG00000058248	Kcnh1	-0.212216		5.87212	10.1823	0.00141794	0.0402146	5.77279	5.5522	5.76915	5.76026	5.76326	5.94409	5.84379	5.97191	5.91824	5.87574	5.98355	6.20269
ENSMUSG00000018167	Stard3	-0.164149		4.50653	10.1742	0.0014242	0.0402957	4.44642	4.30349	4.28904	4.444	4.36973	4.58051	4.64909	4.57893	4.64513	4.53397	4.59923	4.57159
ENSMUSG00000025316	Banp	-0.247063		5.04985	10.168	0.00142897	0.040312	5.04193	4.80213	4.89165	4.76217	4.85064	4.96324	4.98457	5.07222	5.12099	5.31805	5.44899	5.16394
ENSMUSG00000036138	Acaa1a	-0.163337		6.16311	10.1647	0.00143158	0.040312	6.18622	5.91271	5.8899	6.04347	6.06559	6.233	6.24979	6.25668	6.30999	6.21237	6.41137	6.08936
ENSMUSG00000010110	Stx5a	-0.116001		6.58872	10.1558	0.00143845	0.0403932	6.5635	6.49893	6.49	6.4915	6.54053	6.5695	6.63925	6.61361	6.67818	6.61698	6.70667	6.63396
ENSMUSG00000022323	Rida	0.184225		5.11786	10.1522	0.00144127	0.0403932	5.18285	5.22906	5.25675	5.35185	5.22	4.96008	4.98784	4.84833	5.19559	4.80531	5.18204	5.10013
ENSMUSG00000015804	Med28	-0.157006		5.43506	10.1464	0.00144582	0.040425	5.2923	5.29525	5.28104	5.38434	5.42697	5.41947	5.5409	5.39868	5.58329	5.37998	5.65951	5.5023
ENSMUSG00000028675	Pnrc2	0.133068		6.25916	10.0967	0.00148537	0.041433	6.25429	6.45869	6.30099	6.42418	6.27517	6.12428	6.27006	6.14597	6.23637	6.23332	6.19739	6.15501
ENSMUSG00000051379	Flrt3	0.222765		4.95322	10.0908	0.00149014	0.0414686	5.00985	5.14728	5.24719	5.11361	5.04562	4.7103	4.77548	4.8624	4.87437	4.63292	4.72331	5.14757
ENSMUSG00000026739	Bmi1	0.151763		5.90618	10.0838	0.00149582	0.0414894	5.9173	6.10468	6.02788	5.99742	5.9938	5.81711	5.73424	5.80705	5.7508	5.94211	5.80084	5.93092
ENSMUSG00000034730	Adgrb1	-0.115166		7.38269	10.0812	0.00149789	0.0414894	7.38237	7.13176	7.24789	7.27471	7.32001	7.47274	7.47053	7.44819	7.4644	7.42204	7.45966	7.45001
ENSMUSG00000021556	Golm1	0.170565		6.12638	10.0697	0.00150726	0.0416516	6.24316	6.25324	6.17413	6.22407	6.1113	6.16875	6.21814	6.10142	6.08759	5.88602	5.94432	6.05684
ENSMUSG00000030683	Sez6l2	-0.126369		8.63817	10.058	0.00151684	0.0418189	8.62577	8.37723	8.54732	8.4925	8.58373	8.81354	8.6879	8.75374	8.7051	8.70765	8.66652	8.64234
ENSMUSG00000045930	Clec14a	0.351155		2.74481	10.042	0.00153011	0.0420869	3.01332	3.24025	2.64147	2.85172	2.89992	2.3854	2.80727	2.65993	2.64711	2.17498	2.59668	2.76183
ENSMUSG00000024736	Tmem132a	-0.135107		9.00305	10.0305	0.00153973	0.0422534	9.06922	8.6391	8.85437	8.81521	8.92256	9.1704	9.13483	9.1211	9.09249	9.10925	9.02576	8.98752
ENSMUSG00000117286	Gm1043	-0.418729		2.58837	10.0205	0.00154804	0.0423835	2.52686	2.22188	2.47362	2.42167	2.32189	2.54576	2.36987	2.80545	2.82721	2.91171	3.00743	2.359
ENSMUSG00000026077	Npas2	0.364575		2.66742	10.0107	0.00155631	0.0425116	2.87772	2.99219	2.72255	2.95761	2.77565	2.59548	2.70774	2.26367	2.15494	2.63933	2.5429	2.58663
ENSMUSG00000037126	Psd	-0.15863		6.88918	9.98389	0.00157916	0.0430366	6.85802	6.51653	6.7867	6.71933	6.81456	7.08416	6.95649	7.00993	7.00011	6.84531	6.83203	7.13295
ENSMUSG00000032332	Col12a1	-0.192147		5.46324	9.97819	0.00158405	0.0430709	5.33237	5.50556	5.38681	5.30786	5.42697	5.36794	5.63561	5.52239	5.48173	5.72737	5.47794	5.31945
ENSMUSG00000021313	Ryr2	-0.1155		8.116	9.93233	0.00162401	0.0440564	8.08479	8.01325	8.11961	8.0309	8.04511	8.15512	8.12048	8.20254	8.19544	8.21523	8.12224	8.06878
ENSMUSG00000017167	Cntnap1	-0.174499		8.35496	9.92508	0.00163042	0.0441293	8.38236	8.03909	8.18133	8.25194	8.2549	8.61085	8.39915	8.47477	8.5025	8.38672	8.43835	8.24204
ENSMUSG00000029524	Sirt4	-0.192585		4.78587	9.88508	0.00166624	0.0449962	4.72192	4.60066	4.55119	4.72804	4.62913	4.96954	4.95316	4.8798	4.97747	4.79626	4.86704	4.6666
ENSMUSG00000046378	Asphd1	-0.234632		4.01216	9.84903	0.00169921	0.0457822	3.97876	3.73504	3.76147	3.78823	3.91931	4.2227	4.08868	4.21759	4.01347	4.21316	4.11902	3.9463
ENSMUSG00000042675	Ypel3	-0.130619		7.15442	9.83859	0.00170888	0.0459384	7.05686	7.00163	6.95887	7.10827	7.04812	7.20954	7.24262	7.27026	7.33674	7.12536	7.33069	7.10247
ENSMUSG00000018293	Pfn1	0.121651		6.52329	9.81927	0.00172693	0.0463181	6.62681	6.50137	6.52149	6.57897	6.56524	6.4445	6.5728	6.50566	6.44803	6.5614	6.52324	6.41598
ENSMUSG00000052105	Mtcl1	-0.12102		8.37738	9.81513	0.00173082	0.0463181	8.35906	8.16429	8.32845	8.29142	8.31613	8.45585	8.31531	8.42673	8.45817	8.52635	8.44126	8.4085
ENSMUSG00000020576	Nbas	-0.146808		5.63859	9.81	0.00173565	0.0463427	5.63438	5.47857	5.52319	5.64672	5.5793	5.788	5.63977	5.72854	5.63151	5.64905	5.68249	5.653
ENSMUSG00000071862	Lrrtm2	0.168797		5.71311	9.78854	0.00175603	0.0467009	5.68942	6.00158	5.93738	5.89041	5.76599	5.57008	5.61145	5.64857	5.53453	5.72355	5.56934	5.52255
ENSMUSG00000033316	Galnt9	-0.156134		6.08223	9.78758	0.00175695	0.0467009	6.06212	5.91546	5.84353	6.00694	5.98447	6.27938	6.22508	6.156	6.10819	6.02662	6.12526	6.18674
ENSMUSG00000039096	Rsad1	0.169601		4.91937	9.77263	0.00177128	0.0469767	4.96435	4.94702	4.95677	5.04134	5.01998	4.94417	5.00568	4.86764	4.83465	4.76132	4.72532	4.93023
ENSMUSG00000032413	Rasa2	0.152332		5.73066	9.75571	0.00178766	0.0473053	5.84122	5.80818	5.77581	5.94589	5.89935	5.65753	5.58148	5.65666	5.68631	5.75099	5.4839	5.61578
ENSMUSG00000040860	Crocc	-0.200688		5.06622	9.73638	0.00180657	0.047699	5.16076	4.5497	4.84714	4.98658	4.95779	5.16609	4.97802	5.19826	5.11497	5.15334	5.32567	5.19083
ENSMUSG00000042745	Id1	0.209389		3.61607	9.70695	0.00183573	0.0483612	3.8187	3.68439	3.5288	3.85721	3.59501	3.47178	3.66755	3.56831	3.52543	3.43487	3.63169	3.56981
ENSMUSG00000035919	Bbs9	-0.221421		3.5228	9.69675	0.00184595	0.0484168	3.40493	3.34178	3.41632	3.51162	3.35556	3.78561	3.49456	3.62307	3.5657	3.49879	3.76296	3.42784
ENSMUSG00000054074	Skida1	0.199447		3.71689	9.69669	0.00184601	0.0484168	3.76846	3.75153	3.88284	3.88225	3.83533	3.63919	3.68376	3.61893	3.53898	3.72942	3.69059	3.54501
ENSMUSG00000057363	Uxs1	0.179212		4.8556	9.68354	0.00185926	0.0486569	4.8534	5.03555	5.06954	4.95546	4.97044	4.72713	4.8456	4.6837	4.71044	4.70049	4.68451	4.9571
ENSMUSG00000031246	Sh3bgrl	0.165313		5.84947	9.66539	0.00187772	0.0490316	5.79716	6.16056	5.92801	6.15384	5.93449	5.53228	5.72252	5.72469	5.6853	5.78252	5.82545	5.83105
ENSMUSG00000033420	Antxr1	0.18806		4.28227	9.64517	0.0018985	0.0494653	4.43496	4.37176	4.349	4.38098	4.34078	4.15245	4.09476	4.29746	4.16386	4.2267	4.4119	4.11863
ENSMUSG00000025066	Sfr1	0.170622		6.4504	9.63211	0.00191205	0.0497091	6.49564	6.79039	6.60779	6.36026	6.47544	6.29764	6.39346	6.41546	6.39935	6.34186	6.33232	6.42166
ENSMUSG00000021338	Carmil1	0.136651		5.66315	9.62439	0.0019201	0.0498091	5.66315	5.78734	5.77676	5.71103	5.75323	5.67112	5.70277	5.57995	5.53228	5.70722	5.52147	5.51725
ENSMUSG00000028300	C9orf72	-0.13179		5.44609	9.61696	0.00192789	0.049902	5.38453	5.36792	5.42244	5.41327	5.40033	5.4275	5.46438	5.4047	5.50378	5.51195	5.56709	5.47083
ENSMUSG00000024978	Gpam	0.108987		6.99321	9.59608	0.00194993	0.0503626	7.00202	7.02175	7.04493	7.067	7.08532	6.89028	6.98375	6.95557	6.95155	7.0266	6.94002	6.93763
ENSMUSG00000023904	Hcfc1r1	0.145463		6.25098	9.57585	0.00197154	0.0508099	6.26339	6.40301	6.26963	6.2996	6.24424	6.18711	6.3318	6.23858	6.22174	6.17513	6.19812	6.16386
ENSMUSG00000056413	Adap1	-0.138096		6.95381	9.53852	0.00201204	0.0517413	6.92671	6.72613	6.79328	6.85041	6.87554	6.96272	7.04229	7.02095	7.0632	7.02427	7.14985	6.95264
ENSMUSG00000030123	Plxnd1	-0.164714		5.50615	9.50652	0.00204744	0.0525376	5.44061	5.20381	5.35919	5.4542	5.41545	5.47697	5.64288	5.6797	5.56465	5.69849	5.63829	5.41263
ENSMUSG00000073643	Wdfy1	0.583465		5.39033	9.49126	0.00206453	0.0528619	4.80793	5.74059	5.6612	6.33479	5.64392	4.80317	5.52861	4.84656	5.63257	4.83568	4.90484	4.96958
ENSMUSG00000042628	Zfyve1	-0.137114		5.70877	9.46752	0.00209142	0.0534349	5.67586	5.50556	5.63317	5.59969	5.68577	5.69888	5.65732	5.73429	5.85466	5.77884	5.7513	5.88144
ENSMUSG00000027889	Ampd2	-0.123968		6.33181	9.45755	0.00210282	0.0534694	6.27629	6.11667	6.23274	6.20021	6.24229	6.42629	6.32341	6.49553	6.36426	6.38418	6.412	6.4531
ENSMUSG00000031447	Lamp1	0.11519		8.84712	9.45719	0.00210323	0.0534694	8.90712	8.90188	8.8475	8.93635	8.92277	8.74106	8.81672	8.78236	8.89474	8.74931	8.80076	8.84784
ENSMUSG00000037475	Thoc2	0.139856		6.77427	9.45451	0.0021063	0.0534694	6.8704	7.03612	6.94669	6.835	6.82679	6.67107	6.65834	6.75234	6.61829	6.69992	6.52671	6.77168
ENSMUSG00000003585	Sec14l2	0.185151		4.26769	9.44639	0.00211565	0.0534877	4.32256	4.31185	4.26759	4.39264	4.44872	4.22006	4.20276	4.11258	4.18124	4.34321	4.27288	4.10173
ENSMUSG00000032796	Lama1	-0.237536		3.22124	9.44605	0.00211605	0.0534877	3.02559	2.98523	3.11975	3.09961	3.14844	3.18287	3.4094	3.49792	3.22376	3.38259	3.17593	3.2904
ENSMUSG00000038861	Pi4kb	-0.119937		5.75262	9.4297	0.00213499	0.0537099	5.69999	5.64341	5.62159	5.63695	5.75323	5.77368	5.83384	5.83051	5.77961	5.75847	5.83947	5.83105
ENSMUSG00000020777	Acox1	0.106743		7.58477	9.42889	0.00213593	0.0537099	7.66112	7.59664	7.57624	7.63661	7.6119	7.60304	7.53197	7.58179	7.5494	7.61465	7.50579	7.54033
ENSMUSG00000029471	Camkk2	-0.143809		8.84758	9.42492	0.00214056	0.0537099	8.81477	8.65905	8.75393	8.71381	8.78786	9.06744	8.93782	8.91836	8.93083	8.81299	8.78974	8.93213
ENSMUSG00000041229	Phf8	-0.135394		5.60039	9.42287	0.00214296	0.0537099	5.52516	5.50677	5.62053	5.54324	5.60692	5.57422	5.5409	5.69649	5.58873	5.75287	5.60039	5.62567
ENSMUSG00000017778	Cox7c	-0.155918		6.01145	9.39892	0.00217113	0.0543012	5.86191	5.91363	5.86868	6.03698	5.97587	5.84821	6.24706	5.93492	6.07447	5.9503	6.28805	6.05903
ENSMUSG00000063902	Gm7964	0.325235		2.84081	9.38747	0.00218474	0.0545264	2.95676	3.13103	3.13167	2.90156	2.91963	2.30797	2.7391	2.86258	2.5344	2.80017	2.70677	2.91803
ENSMUSG00000045205	Dpy19l4	0.136312		5.96231	9.37376	0.00220113	0.0548203	5.99504	6.15979	6.05475	6.0818	6.07294	5.98586	5.94056	5.86412	5.86993	5.77424	5.81225	5.88638
ENSMUSG00000037001	Zfp39	0.217095		3.66931	9.36834	0.00220765	0.0548673	3.81516	4.00986	3.85793	3.69709	3.64323	3.47622	3.6958	3.60644	3.53898	3.41134	3.55224	3.63391
ENSMUSG00000037706	Cd81	0.121236		8.70213	9.36363	0.00221333	0.0548933	8.70958	8.70767	8.67592	8.75011	8.7375	8.66073	8.73436	8.68723	8.72586	8.69016	8.67474	8.66852
ENSMUSG00000021754	Map3k1	0.209909		5.77325	9.34672	0.00223384	0.0552865	5.86618	5.93454	5.93227	5.80678	5.86249	5.61095	5.87501	5.76365	5.55912	5.93305	5.57939	5.45206
ENSMUSG00000028698	Pik3r3	-0.194772		8.00119	9.32613	0.00225908	0.0557947	7.79621	7.95636	7.90475	8.01307	7.93423	7.90142	7.94666	8.08368	8.15752	8.25907	8.17605	7.8027
ENSMUSG00000033392	Clasp2	-0.180251		8.81272	9.32219	0.00226395	0.0557987	8.78202	8.72578	8.69739	8.80706	8.76352	8.9085	8.75056	8.91404	8.91263	8.91702	8.937	8.59178
ENSMUSG00000024381	Bin1	-0.0976354		8.03389	9.30768	0.00228195	0.0561256	8.05573	7.82688	7.94374	7.93694	7.94829	8.10647	8.07473	8.1264	8.07893	8.10624	8.07899	8.08947
ENSMUSG00000021474	Sfxn1	0.137738		5.48175	9.29021	0.00230382	0.0563855	5.53378	5.54512	5.60244	5.538	5.56477	5.28703	5.5409	5.41786	5.43781	5.39685	5.38801	5.49908
ENSMUSG00000026727	Rsu1	0.184987		4.44114	9.28836	0.00230614	0.0563855	4.50676	4.64327	4.60777	4.52838	4.55756	4.46041	4.27408	4.26869	4.51865	4.33822	4.3506	4.16548
ENSMUSG00000097061	9330151L19Rik	0.177471		4.75816	9.28785	0.00230679	0.0563855	4.84303	4.7922	4.63316	4.89112	4.95461	4.77826	4.79799	4.76274	4.68223	4.57691	4.62103	4.71926
ENSMUSG00000020248	Nfyb	0.184274		5.05148	9.28009	0.00231658	0.0565085	4.9912	5.31341	5.14648	5.16212	5.11564	4.93937	5.08258	4.95889	4.84195	5.11161	4.89593	5.0003
ENSMUSG00000016344	Ppdpf	-0.181515		4.58019	9.2757	0.00232214	0.0565277	4.49357	4.20512	4.40656	4.444	4.55546	4.63898	4.85099	4.7228	4.7184	4.64103	4.69276	4.46548
ENSMUSG00000039202	Abhd2	0.127884		6.79154	9.26431	0.00233663	0.0567638	6.93161	6.78088	6.87136	6.73029	6.89143	6.67974	6.80124	6.86585	6.6273	6.78707	6.75725	6.74244
ENSMUSG00000020524	Gria1	0.12392		9.08327	9.25945	0.00234283	0.0567981	9.1739	9.11327	9.17008	9.12693	9.16314	9.08577	9.01212	9.0347	9.11933	8.95311	8.98915	9.03661
ENSMUSG00000085334	Gm12940	-0.224588		5.66349	9.24809	0.00235741	0.0570349	5.57508	5.51766	5.4572	5.53537	5.64491	5.71864	5.3446	5.77764	5.74788	5.83387	5.93478	5.75742
ENSMUSG00000040972	Igsf21	-0.118459		6.35481	9.23698	0.00237176	0.057227	6.29225	6.09421	6.22858	6.28559	6.28533	6.44732	6.49168	6.43972	6.45638	6.53388	6.3624	6.27546
ENSMUSG00000020388	Pdlim4	0.285926		2.70986	9.23448	0.002375	0.057227	2.91118	2.62241	2.66627	3.0781	2.97719	2.4499	2.65938	2.70749	2.54339	2.48557	2.83912	2.45085
ENSMUSG00000054013	Tmem179	-0.408904		3.62593	9.21855	0.00239576	0.0576099	3.36202	3.10559	3.25672	3.58971	3.41231	3.61528	3.38977	3.72672	3.60487	4.08813	4.34275	3.53245
ENSMUSG00000038594	Cep85l	0.161925		5.35899	9.21199	0.00240436	0.0576997	5.47458	5.56042	5.50611	5.48722	5.47216	5.36316	5.23611	5.31031	5.2733	5.18838	5.07557	5.28243
ENSMUSG00000000305	Cdh4	0.146985		4.94153	9.20751	0.00241024	0.057724	5.08215	4.86412	5.01908	5.02269	5.00468	4.8483	4.85994	4.92409	4.87437	4.9993	4.95032	4.82431
ENSMUSG00000081272	Gm13509	0.213355		3.94578	9.19777	0.0024231	0.0577865	3.97243	4.06698	3.91424	4.25563	3.96429	3.88226	3.8293	3.97685	3.83827	3.79635	3.85779	3.95887
ENSMUSG00000025237	Parp6	-0.124384		7.43852	9.19572	0.00242582	0.0577865	7.40251	7.39552	7.36078	7.38978	7.39526	7.42741	7.4914	7.53092	7.5124	7.48708	7.51687	7.33509
ENSMUSG00000029152	Ociad1	-0.11619		7.93717	9.19304	0.00242937	0.0577865	7.85306	8.00424	7.91168	7.94587	7.90301	7.88485	7.95962	7.88234	8.00175	7.83073	8.0711	7.97946
ENSMUSG00000027746	Ufm1	0.119691		5.77483	9.18864	0.00243522	0.0577865	5.75907	5.96933	5.81053	5.89963	5.80889	5.62797	5.74104	5.62606	5.72238	5.70431	5.82827	5.76906
ENSMUSG00000021417	Eci2	0.145472		5.15614	9.18713	0.00243722	0.0577865	5.20461	5.29806	5.27434	5.22383	5.22661	4.98517	5.20135	5.03853	5.15365	5.05503	5.09283	5.08874
ENSMUSG00000022054	Nefm	-0.159601		7.52042	9.17979	0.00244702	0.057858	7.43393	7.39454	7.55259	7.38577	7.37845	7.58955	7.45172	7.34859	7.70422	7.61542	7.72617	7.59596
ENSMUSG00000066324	Impad1	0.113636		7.3109	9.17213	0.00245728	0.057858	7.33569	7.55025	7.44233	7.42677	7.33446	7.19819	7.16932	7.22944	7.14188	7.28601	7.19958	7.3587
ENSMUSG00000015312	Gadd45b	0.210108		3.41444	9.16816	0.00246262	0.057858	3.58158	3.29754	3.56882	3.57442	3.51089	3.2044	3.33437	3.30014	3.45572	3.35818	3.42916	3.31015
ENSMUSG00000015461	Atf6b	-0.127218		6.08776	9.16641	0.00246498	0.057858	6.07251	5.78132	5.92886	6.05269	5.99689	6.20991	6.20837	6.18008	6.19703	6.15826	6.16882	6.03029
ENSMUSG00000017707	Serinc3	0.104981		8.06395	9.16463	0.00246738	0.057858	8.0708	8.17522	8.08554	8.19041	8.1141	7.98347	8.04797	8.03032	8.026	7.93652	8.00591	8.08123
ENSMUSG00000073676	Hspe1	-0.216173		4.61019	9.16304	0.00246952	0.057858	4.47131	4.48706	4.27298	4.53366	4.56383	4.47155	4.88644	4.64352	4.69842	4.54266	5.02087	4.57771
ENSMUSG00000020153	Ndufs7	-0.138483		5.91886	9.15785	0.00247654	0.057908	5.88819	5.66642	5.76341	5.79033	5.85312	5.99747	6.08792	5.91649	6.02879	5.82588	6.07955	6.05172
ENSMUSG00000030590	Fam98c	0.14245		5.22547	9.14615	0.00249243	0.0581648	5.36534	5.16586	5.3023	5.20079	5.27842	5.23307	5.21535	5.12863	5.25563	5.15618	5.18789	5.19615
ENSMUSG00000043873	Chil5	-0.37043		2.86274	9.13324	0.00251007	0.0584615	2.79409	2.79942	2.426	2.82614	2.53281	3.25169	2.83657	3.01526	3.10127	2.52118	3.23365	2.74014
ENSMUSG00000032224	Fam81a	0.250941		3.64966	9.12512	0.00252124	0.0586065	3.91751	3.60946	3.63314	3.94698	3.86274	3.45841	3.48534	3.49792	3.32106	3.47629	3.84303	3.60222
ENSMUSG00000034595	Ppp1r18	0.259479		3.36013	9.11454	0.00253586	0.058831	3.50475	3.52563	3.49689	3.42339	3.44894	3.23086	3.41911	3.34594	3.05172	3.51655	3.17593	3.08213
ENSMUSG00000067786	Nnat	-0.208548		6.04979	9.09168	0.00256774	0.0594543	5.76091	5.83164	5.79187	6.15726	5.84542	5.91827	6.12549	6.2086	6.12625	6.21033	6.44231	6.01457
ENSMUSG00000028649	Macf1	-0.113547		9.62725	9.08129	0.00258237	0.0596765	9.60451	9.52995	9.56838	9.57682	9.55572	9.75582	9.58249	9.713	9.69057	9.74101	9.65382	9.52876
ENSMUSG00000017978	Cadps2	-0.129654		8.83105	9.07352	0.00259337	0.0597246	8.79922	8.77073	8.86054	8.7576	8.82806	8.91208	8.89212	8.85367	8.85456	8.91534	8.77997	8.73397
ENSMUSG00000025153	Fasn	0.130998		8.17293	9.0727	0.00259453	0.0597246	8.37937	8.02877	8.2436	8.07659	8.25393	8.183	8.18969	8.12931	8.05301	8.25114	8.05257	8.19018
ENSMUSG00000019785	Clvs2	-0.367109		2.3974	9.05754	0.00261614	0.0600566	2.30315	2.3136	2.4065	2.39872	2.24064	2.40412	2.17723	2.31575	2.33139	2.45827	2.83912	2.4773
ENSMUSG00000007594	Hapln4	-0.123101		6.29888	9.05548	0.00261908	0.0600566	6.18005	6.09825	6.14355	6.23707	6.2305	6.35951	6.32729	6.36692	6.44503	6.30083	6.40699	6.43691
ENSMUSG00000034487	Poglut3	0.244657		2.96214	9.05061	0.00262608	0.0601006	3.14291	3.1806	3.0956	3.03409	3.126	2.98566	2.74684	2.89032	2.82721	2.72581	2.82416	2.87889
ENSMUSG00000001751	Naglu	0.251498		3.83697	9.04541	0.00263356	0.0601557	4.13703	3.79196	3.62473	4.10068	4.07389	3.83474	3.85458	3.82342	3.82359	3.64316	3.53857	3.66109
ENSMUSG00000033192	Lpcat2	0.320415		2.49229	9.03088	0.00265457	0.0605192	2.72803	2.53936	2.58188	2.8001	2.73173	2.24705	2.10684	2.44295	2.22367	2.35351	2.66542	2.33027
ENSMUSG00000067860	Zic3	0.197056		3.97232	9.02404	0.00266452	0.0606293	4.21948	4.12826	4.09563	4.00132	3.96745	3.94754	3.86528	3.95731	3.73612	3.83224	3.99765	3.85511
ENSMUSG00000018287	Spag7	0.141273		5.29219	9.0196	0.002671	0.0606603	5.29864	5.38784	5.33619	5.25292	5.40383	5.21727	5.42635	5.25537	5.24189	5.17027	5.26743	5.22375
ENSMUSG00000039375	Wdr17	-0.357633		2.43697	9.01018	0.0026848	0.0608571	2.0261	2.52983	2.37675	2.61332	2.19824	2.45888	2.36987	2.55984	2.6048	2.52995	2.60546	2.29104
ENSMUSG00000025616	Usp16	0.11456		6.12483	8.99634	0.00270521	0.0612027	6.09234	6.2897	6.21043	6.23302	6.18982	6.06962	6.0703	6.00876	6.07525	6.04509	6.03803	6.14885
ENSMUSG00000060657	Marf1	-0.121785		7.10677	8.99275	0.00271053	0.0612063	7.07691	7.01877	7.00417	7.07155	7.04961	7.16598	7.00165	7.1592	7.16754	7.16951	7.2543	7.11692
ENSMUSG00000019851	Perp	0.238476		3.08794	8.96366	0.00275402	0.0620581	3.29261	3.30872	3.08338	3.24826	3.21376	2.90907	3.06413	2.97696	2.9807	2.69496	3.12192	3.0706
ENSMUSG00000025373	Rnf41	-0.116915		6.27069	8.95443	0.00276797	0.0620581	6.13757	6.18049	6.19417	6.18771	6.22457	6.20257	6.34205	6.29934	6.3649	6.32433	6.36563	6.39301
ENSMUSG00000097877	Gm26703	0.214673		3.79099	8.95406	0.00276854	0.0620581	3.7721	4.08662	3.97176	3.88225	3.84223	3.59912	3.83657	3.7534	3.6555	3.79998	3.61006	3.61418
ENSMUSG00000018412	Kansl1	-0.10801		6.79508	8.95346	0.00276944	0.0620581	6.81137	6.7899	6.74461	6.72165	6.7978	6.83097	6.77074	6.82646	6.78674	6.87658	6.78309	6.79333
ENSMUSG00000041638	Gcn1	-0.114848		6.48083	8.95018	0.00277442	0.0620581	6.55188	6.20015	6.3992	6.26828	6.43891	6.6114	6.57226	6.57727	6.49917	6.56834	6.50108	6.51452
ENSMUSG00000025016	Tm9sf3	0.0995836		7.63359	8.94247	0.00278616	0.062171	7.67385	7.83367	7.74267	7.70896	7.68522	7.58955	7.47926	7.55007	7.52692	7.55818	7.54394	7.66973
ENSMUSG00000006705	Pknox1	-0.166683		4.99199	8.93998	0.00278996	0.062171	5.00056	4.82569	4.76149	4.82163	4.96413	5.09872	5.09778	4.95397	5.07833	5.18838	5.04365	4.99574
ENSMUSG00000022965	Ifngr2	0.141141		5.62873	8.92529	0.00281249	0.0625555	5.5646	5.73542	5.77201	5.64915	5.66451	5.51731	5.65424	5.5895	5.57565	5.66704	5.59159	5.54461
ENSMUSG00000031734	Irx3	0.319047		2.31036	8.90515	0.00284367	0.062964	2.4919	2.38933	2.41628	2.60332	2.44486	1.98631	2.26604	1.99646	2.17822	2.15245	2.22768	2.45972
ENSMUSG00000034613	Ppm1h	0.117944		6.80291	8.90487	0.00284412	0.062964	6.86998	6.89432	6.83809	6.76155	6.90838	6.85243	6.81419	6.73523	6.71991	6.89578	6.72037	6.58969
ENSMUSG00000056673	Kdm5d	-0.110078		5.89777	8.90315	0.00284679	0.062964	5.86362	5.94713	5.87402	5.86864	5.8802	5.87949	5.80171	5.8884	5.85556	5.92974	5.96663	6.00552
ENSMUSG00000037972	Snn	0.136257		6.58776	8.88974	0.00286778	0.06331	6.54337	6.69555	6.58737	6.70478	6.59976	6.56066	6.70575	6.59213	6.47059	6.50416	6.52728	6.54089
ENSMUSG00000050912	Tmem123	0.181771		5.18937	8.87061	0.00289798	0.0638578	5.15658	5.48228	5.20267	5.44722	5.18515	4.93455	5.0703	5.10219	5.10893	5.19528	5.10371	5.21068
ENSMUSG00000030844	Rgs10	0.290935		3.89451	8.8626	0.00291072	0.0640196	3.89761	4.03702	3.9314	4.30893	4.03827	3.55373	3.8438	3.55103	3.75559	3.71796	4.15233	3.79329
ENSMUSG00000002064	Sdf2	-0.178751		5.36974	8.85598	0.0029213	0.0641334	5.27826	5.26397	5.05239	5.30168	5.37199	5.23307	5.57932	5.36076	5.54464	5.34438	5.61132	5.39886
ENSMUSG00000099964	Gm29514	-0.32653		2.66518	8.82614	0.00296945	0.06507	2.56099	2.48121	2.51062	2.64293	2.68643	2.51163	2.7698	2.73069	2.75165	2.94487	2.89027	2.39645
ENSMUSG00000000948	Gm38393	0.278679		4.53212	8.82236	0.00297562	0.0650849	4.55201	4.92538	4.79561	4.77337	4.71059	4.29219	4.20837	4.17312	4.10132	4.42068	4.21099	4.8832
ENSMUSG00000042207	Kdm5b	-0.127983		6.42062	8.80984	0.0029961	0.0654122	6.39812	6.32388	6.37871	6.27932	6.42461	6.47747	6.41547	6.55035	6.38191	6.55819	6.38104	6.44809
ENSMUSG00000018042	Cyb5r3	0.151797		5.70005	8.80267	0.0030079	0.0655489	5.77279	5.65222	5.74897	5.80895	5.75231	5.59881	5.68577	5.71503	5.66588	5.47951	5.66056	5.82677
ENSMUSG00000002763	Pex6	-0.190149		5.45716	8.79928	0.0030135	0.0655506	5.58133	5.07212	5.15088	5.2877	5.37199	5.68554	5.57063	5.56927	5.55468	5.535	5.62325	5.32917
ENSMUSG00000073982	Rhog	0.183356		4.56005	8.77108	0.00306043	0.0663762	4.58141	4.56844	4.69071	4.71649	4.61106	4.38701	4.47839	4.38781	4.5898	4.43475	4.5704	4.6666
ENSMUSG00000042532	Golga7b	-0.17031		6.87033	8.76447	0.00307155	0.0663762	6.85887	6.62345	6.54118	6.81672	6.82636	7.12247	7.01652	6.94899	6.95661	6.74298	6.94737	6.93803
ENSMUSG00000021127	Zfp36l1	0.192359		5.03084	8.76322	0.00307366	0.0663762	5.31248	5.08682	4.89864	5.13633	5.07374	5.04455	5.03914	4.93412	4.98078	4.98662	4.78639	5.02592
ENSMUSG00000029763	Exoc4	-0.115504		6.02633	8.76311	0.00307385	0.0663762	5.99894	5.94085	6.02149	6.02859	5.98992	6.09792	6.01932	5.96703	6.05024	6.09246	6.12068	5.97645
ENSMUSG00000035125	Gcfc2	0.202047		4.11997	8.75577	0.00308624	0.0664872	4.11135	4.37176	4.27029	4.37805	4.15926	3.93149	4.13658	3.91405	4.02635	3.99306	3.88327	4.17897
ENSMUSG00000042331	Specc1	-0.114043		7.43171	8.75044	0.00309528	0.0664872	7.43479	7.3125	7.29272	7.39486	7.36414	7.53485	7.40848	7.44439	7.51811	7.47805	7.53965	7.43237
ENSMUSG00000028394	Pole3	0.170032		4.78214	8.75012	0.00309582	0.0664872	4.74623	5.00835	4.77865	4.86624	4.83689	4.52813	4.86528	4.60636	4.84195	4.64709	4.91016	4.69317
ENSMUSG00000107068	Gm42742	-0.236297		3.17016	8.73447	0.0031225	0.066939	2.98845	2.79147	3.00127	2.97324	3.19771	3.3223	3.27676	3.25284	3.38247	3.07637	3.32147	3.30031
ENSMUSG00000095115	Itpripl2	0.249034		3.12436	8.71741	0.00315185	0.0674462	3.38601	3.09916	3.29433	3.07085	3.3015	2.99186	2.9813	3.12441	3.0705	3.0583	3.18766	2.83183
ENSMUSG00000027692	Tnik	0.141434		8.2408	8.68402	0.00321012	0.0685693	8.23621	8.40877	8.37637	8.29376	8.31427	8.26691	8.27291	8.18287	8.14594	8.18207	7.97261	8.18735
ENSMUSG00000066456	Hmgn3	0.148957		5.78504	8.67864	0.00321962	0.0686485	5.78818	6.0714	5.9509	5.7826	5.84112	5.73722	5.83384	5.65969	5.62412	5.6799	5.66371	5.72467
ENSMUSG00000026887	Mrrf	-0.18102		3.8276	8.67041	0.00323419	0.0687469	3.71262	3.8771	3.62051	3.72965	3.80032	3.82088	3.85099	3.87986	3.91301	3.79998	3.98426	3.90143
ENSMUSG00000073988	Ttpa	0.18153		3.89921	8.66747	0.00323941	0.0687469	3.9208	4.04708	3.98167	4.17687	4.09427	3.67817	3.7391	3.82702	3.85281	3.83931	3.81683	3.75417
ENSMUSG00000031832	Taf1c	-0.173343		4.00358	8.66622	0.00324163	0.0687469	3.89761	3.83128	3.7653	3.81882	3.98626	4.11884	4.10382	4.13014	4.02635	4.09406	4.04679	4.13534
ENSMUSG00000030284	Creld1	-0.17722		5.7905	8.66152	0.00325001	0.0688015	5.78548	5.5569	5.55342	5.63817	5.68096	5.95047	5.77264	5.97919	5.81252	5.95356	6.02583	5.66551
ENSMUSG00000042328	Hps4	-0.206679		5.19639	8.65272	0.00326574	0.0690113	5.17873	4.812	4.95677	5.18074	5.05901	5.28703	5.07184	5.29612	5.30404	5.46014	5.45386	5.15305
ENSMUSG00000032735	Ablim3	0.104106		7.53286	8.64327	0.00328272	0.0692466	7.60088	7.51928	7.66686	7.54419	7.58412	7.5562	7.50913	7.52236	7.50695	7.54499	7.38997	7.42899
ENSMUSG00000026043	Col3a1	-0.234107		5.38508	8.63657	0.00329482	0.0693784	5.50448	5.06224	5.31673	5.36227	5.31112	5.35597	5.40206	5.50903	5.44622	5.62777	5.35588	5.28742
ENSMUSG00000022437	Samm50	-0.122064		6.32303	8.62408	0.00331747	0.0696146	6.2878	6.11826	6.14428	6.22407	6.26942	6.47415	6.32341	6.42141	6.39439	6.32811	6.45389	6.38313
ENSMUSG00000016534	Lamp2	0.149293		6.51534	8.62392	0.00331777	0.0696146	6.63685	6.66213	6.55895	6.58978	6.68955	6.30575	6.38295	6.44966	6.33803	6.30722	6.55755	6.62905
ENSMUSG00000027087	Itgav	0.12674		5.46878	8.61339	0.00333701	0.0698945	5.51649	5.60648	5.57977	5.54716	5.59981	5.42978	5.29137	5.3269	5.30668	5.51968	5.41571	5.43978
ENSMUSG00000063564	Col23a1	0.145465		5.58253	8.60687	0.00334898	0.0699074	5.73405	5.60535	5.6457	5.56789	5.63402	5.43662	5.63248	5.64144	5.53228	5.71972	5.40695	5.38262
ENSMUSG00000037579	Kcnh3	0.276		3.84563	8.60663	0.00334942	0.0699074	4.09397	3.70994	4.14058	3.83173	4.02923	3.70107	3.7391	3.89706	3.83095	3.60218	3.38908	3.98982
ENSMUSG00000027593	Raly	-0.130793		6.75326	8.58186	0.00339529	0.0707402	6.74704	6.74272	6.62212	6.70068	6.70051	6.75597	6.86483	6.78272	6.84197	6.69018	6.80468	6.76767
ENSMUSG00000027582	Zgpat	-0.194581		6.31788	8.57101	0.00341557	0.0709154	6.39634	5.9711	6.0926	6.17425	6.20395	6.53965	6.38047	6.44499	6.33544	6.51137	6.47558	6.15842
ENSMUSG00000038102	Trappc11	-0.120153		6.11937	8.57096	0.00341566	0.0709154	6.14039	6.02975	6.06799	6.01639	6.04928	6.18306	6.10758	6.15814	6.13222	6.21033	6.09832	6.21714
ENSMUSG00000031511	Arhgef7	-0.113089		8.80718	8.54847	0.00345812	0.0716413	8.8039	8.6744	8.71681	8.67313	8.74154	8.91932	8.85457	8.88579	8.88317	8.87527	8.87588	8.75168
ENSMUSG00000022146	Osmr	0.276517		2.77843	8.54606	0.00346271	0.0716413	2.90455	3.0927	2.82156	2.81751	3.13726	2.50297	2.44787	2.63555	2.67192	2.77089	2.81663	2.56212
ENSMUSG00000029551	Psmg3	-0.314735		2.48617	8.53507	0.00348369	0.0716853	2.28284	1.99133	2.25121	2.18727	2.54977	2.57083	2.69979	2.68391	2.75939	2.38284	2.79378	2.40566
ENSMUSG00000029461	Fam168a	-0.114571		8.8523	8.53418	0.00348538	0.0716853	8.84073	8.81124	8.82197	8.8256	8.8212	8.8746	8.85222	8.90759	8.88427	8.94545	8.83904	8.79625
ENSMUSG00000031007	Atp6ap2	0.0988084		7.54553	8.53323	0.0034872	0.0716853	7.58152	7.66108	7.5995	7.60969	7.56756	7.43112	7.48361	7.50508	7.49629	7.43377	7.57274	7.58561
ENSMUSG00000040687	Madd	-0.11161		8.39534	8.53228	0.00348903	0.0716853	8.41071	8.24113	8.32828	8.29025	8.35299	8.5219	8.39377	8.41783	8.44639	8.46023	8.4103	8.44595
ENSMUSG00000041658	Rragb	-0.106203		6.03595	8.5252	0.00350263	0.0718402	5.94906	6.12064	6.02389	6.0809	5.97822	6.02721	6.0249	5.96132	6.04787	6.02119	6.09521	6.09222
ENSMUSG00000039713	Plekhg5	-0.211471		3.64744	8.49628	0.00355874	0.0728651	3.54794	3.31983	3.40654	3.59981	3.56613	3.5704	3.60082	3.74203	3.72431	3.8036	3.95366	3.80378
ENSMUSG00000027800	Tm4sf1	-0.247923		3.47084	8.48594	0.00357902	0.073154	3.26182	3.4057	3.33615	3.40623	3.41231	3.25685	3.66347	3.35094	3.47464	3.40659	3.85043	3.69529
ENSMUSG00000026426	Arl8a	0.117915		7.22188	8.46572	0.00361903	0.0738444	7.19096	7.28479	7.26659	7.26681	7.21659	7.156	7.19288	7.23283	7.1838	7.25957	7.17953	7.22655
ENSMUSG00000048022	Tmem229a	0.150261		5.93126	8.45062	0.00364919	0.0743319	5.93693	6.02636	6.07187	6.02297	5.97115	5.796	5.69279	5.86587	5.926	5.88858	6.07403	5.85814
ENSMUSG00000020674	Pxdn	-0.240724		4.15376	8.43799	0.00367462	0.0747214	4.09688	3.75153	4.06487	4.0537	4.07682	4.13294	4.07338	4.33832	4.24048	4.48296	4.37902	3.99898
ENSMUSG00000035285	Nat14	-0.209585		3.70133	8.42487	0.00370124	0.0749358	3.61852	3.31983	3.44049	3.66859	3.62733	3.70107	3.7391	3.63951	3.9574	3.78541	3.97413	3.80378
ENSMUSG00000048218	Amigo2	0.163547		4.10146	8.41922	0.00371275	0.0749358	4.10847	4.15331	4.13467	4.2266	4.2241	4.01609	4.07646	4.12722	3.97412	4.00254	4.10362	4.05567
ENSMUSG00000000378	Ccm2	-0.161489		4.79464	8.41839	0.00371444	0.0749358	4.71625	4.54024	4.63526	4.77337	4.74598	4.8102	4.93295	4.84301	4.91995	4.86196	4.94859	4.74851
ENSMUSG00000055541	Lair1	0.274983		3.33262	8.41789	0.00371547	0.0749358	3.38125	3.71835	3.36169	3.74338	3.47137	3.30247	3.27676	2.95085	3.30529	2.92507	3.32147	3.04135
ENSMUSG00000029657	Hsph1	-0.185658		6.78163	8.41725	0.00371677	0.0749358	6.7782	6.6335	6.65244	6.57129	6.64289	6.9072	6.69729	6.80794	6.76768	7.02389	7.10454	6.68355
ENSMUSG00000036585	Fgf1	0.180026		6.32438	8.40103	0.00375009	0.0753215	6.3193	6.54046	6.36426	6.45302	6.36835	6.28696	6.15559	6.10142	6.3257	6.15473	6.37976	6.38546
ENSMUSG00000027775	Mfsd1	0.148935		4.74146	8.3986	0.00375511	0.0753215	4.86027	4.77213	4.82161	4.7977	4.87944	4.62309	4.71367	4.56393	4.73615	4.58113	4.77088	4.74126
ENSMUSG00000024998	Plce1	0.160646		5.6484	8.39395	0.00376471	0.0753215	5.88145	5.72502	5.71668	5.64672	5.75048	5.78354	5.53979	5.53892	5.48056	5.51637	5.48509	5.64719
ENSMUSG00000025007	Aldh18a1	-0.173285		5.11336	8.39358	0.00376548	0.0753215	5.12271	4.92356	4.98333	4.92967	4.99233	5.20931	5.1351	5.23658	5.14629	5.37146	5.24655	4.97423
ENSMUSG00000026520	Pycr2	-0.149657		4.57091	8.39253	0.00376766	0.0753215	4.47355	4.27239	4.37431	4.49088	4.568	4.64293	4.70377	4.62506	4.65138	4.67897	4.6762	4.61591
ENSMUSG00000052681	Rap1b	0.157296		6.42898	8.36402	0.00382724	0.0763837	6.40342	6.68486	6.46959	6.60051	6.49746	6.10724	6.39408	6.23318	6.38941	6.38961	6.43863	6.46141
ENSMUSG00000028842	Ago3	-0.126839		6.82878	8.35154	0.00385361	0.0767807	6.86016	6.78088	6.78575	6.83179	6.73011	6.83313	6.67516	6.8363	6.86501	6.92972	6.96495	6.82886
ENSMUSG00000008604	Ubqln4	-0.107024		6.7542	8.34845	0.00386016	0.0767823	6.7512	6.5511	6.65037	6.66205	6.63595	6.87064	6.79566	6.81429	6.84607	6.82675	6.87439	6.72783
ENSMUSG00000055320	Tead1	0.137991		5.25167	8.34288	0.00387203	0.0768892	5.35808	5.37592	5.30362	5.20741	5.3136	5.2422	5.21675	5.26732	5.03756	5.32436	5.21251	5.12404
ENSMUSG00000032575	Manf	-0.319858		5.56668	8.33366	0.00389172	0.0771177	5.44974	5.29665	5.31804	5.48313	5.36362	5.57834	5.41547	5.70628	5.61135	5.89792	6.16215	5.21723
ENSMUSG00000022200	Golph3	0.106428		6.34922	8.32819	0.00390345	0.0771177	6.3815	6.4879	6.40351	6.45649	6.40085	6.22972	6.23336	6.34265	6.26518	6.29441	6.31838	6.35369
ENSMUSG00000022987	Zfp641	0.184075		4.10183	8.32667	0.00390672	0.0771177	4.24333	4.24935	4.07725	4.07195	4.26062	4.01304	4.15414	4.05859	4.07676	3.83224	4.04679	4.08463
ENSMUSG00000033732	Sf3b3	-0.113182		6.99627	8.32328	0.00391402	0.0771177	6.99735	6.92781	6.97054	6.88953	6.93928	7.10899	7.01412	6.97877	7.01271	7.01415	6.9594	7.12216
ENSMUSG00000025175	Fn3k	-0.188227		4.85351	8.32127	0.00391834	0.0771177	4.79185	4.78821	4.50381	4.74634	4.82126	4.82243	5.05325	4.88153	4.85465	4.79444	5.1835	4.89469
ENSMUSG00000026491	Ahctf1	-0.117436		6.62227	8.31932	0.00392256	0.0771177	6.63934	6.5837	6.57432	6.56744	6.61948	6.70639	6.52581	6.68958	6.62307	6.60354	6.62544	6.69534
ENSMUSG00000029213	Commd8	0.142127		4.9973	8.30624	0.00395092	0.0774424	4.97863	5.22611	5.03027	5.15871	5.08543	4.86529	5.04543	4.85362	4.93027	4.77059	4.96403	5.00788
ENSMUSG00000059602	Syn3	-0.235396		3.78044	8.30412	0.00395552	0.0774424	3.63863	3.64521	3.55117	3.76598	3.6153	3.73843	3.9073	3.87986	3.87434	4.20223	3.82436	3.59015
ENSMUSG00000022329	Stk3	0.194708		4.22202	8.30267	0.00395868	0.0774424	4.18433	4.47717	4.35918	4.38098	4.43965	4.16349	4.15123	3.94414	4.05178	4.07021	4.11902	4.23171
ENSMUSG00000054766	Set	0.137049		6.33489	8.29211	0.00398176	0.0777607	6.2878	6.50198	6.39735	6.35952	6.37194	6.18982	6.29203	6.25868	6.30471	6.29313	6.3117	6.42563
ENSMUSG00000028351	Brinp1	-0.115623		7.13042	8.28924	0.00398807	0.0777607	7.08719	7.09103	7.10438	7.10517	7.13218	7.14038	7.12289	7.16134	7.16827	7.11884	7.09055	7.23497
ENSMUSG00000047261	Gap43	-0.167423		7.08618	8.27891	0.00401081	0.0779572	7.00667	7.02514	7.00011	7.14537	6.91494	7.02831	7.16392	7.29349	7.1577	7.15577	7.18977	6.90024
ENSMUSG00000063146	Clip2	-0.130939		6.21892	8.27373	0.00402227	0.0779572	6.23856	5.89704	6.16038	6.1366	6.09261	6.29262	6.17004	6.42022	6.33544	6.35302	6.26609	6.18808
ENSMUSG00000024900	Cpt1a	0.148395		5.20576	8.27141	0.00402741	0.0779572	5.4105	5.29384	5.17124	5.17906	5.26178	5.14258	5.22231	5.14023	5.18271	5.14766	5.06607	5.21854
ENSMUSG00000022763	Aifm3	-0.173465		8.15047	8.2683	0.00403434	0.0779572	8.13805	7.95991	7.92116	8.05496	8.03197	8.3763	8.23766	8.26281	8.29177	7.96023	8.23253	8.24909
ENSMUSG00000032422	Snx14	-0.12295		5.81506	8.26821	0.00403452	0.0779572	5.78548	5.80226	5.77676	5.8035	5.75506	5.89529	5.70773	5.83497	5.91131	5.82053	5.868	5.80692
ENSMUSG00000044792	Isca1	0.11177		6.17866	8.26683	0.0040376	0.0779572	6.25037	6.17209	6.22928	6.21999	6.22192	6.1667	6.15922	6.07975	6.19418	6.05347	6.17252	6.2119
ENSMUSG00000036391	Sec24a	0.147181		5.3723	8.25535	0.0040632	0.0782371	5.45429	5.53206	5.4772	5.43599	5.48103	5.42176	5.18151	5.23928	5.22103	5.24804	5.22679	5.48502
ENSMUSG00000021265	Slc25a29	-0.195706		4.09763	8.25049	0.00407411	0.0782371	4.17885	3.72254	3.82159	3.93904	4.02923	4.28211	4.17435	4.24739	4.18699	3.98988	4.16128	4.28759
ENSMUSG00000028999	Rint1	-0.183269		4.5609	8.24788	0.00407996	0.0782371	4.51984	4.25803	4.48766	4.48817	4.53004	4.59076	4.57932	4.45204	4.66586	4.58113	4.74729	4.75213
ENSMUSG00000006599	Gtf2h1	0.113073		5.76816	8.24708	0.00408177	0.0782371	5.73218	5.95071	5.91857	5.87073	5.81942	5.67112	5.70872	5.69551	5.71444	5.67892	5.67209	5.75291
ENSMUSG00000096929	A330023F24Rik	-0.169503		6.17729	8.2456	0.00408509	0.0782371	6.1773	6.04906	6.02069	6.1564	6.04255	6.37145	5.9706	6.287	6.25016	6.16813	6.36304	6.20269
ENSMUSG00000022269	2011-03-01	-0.240596		3.19414	8.23229	0.00411516	0.0786859	2.86411	3.10559	3.16687	3.2026	3.10893	3.14997	3.18863	3.1984	3.27323	3.24026	3.57028	3.17663
ENSMUSG00000021136	Smoc1	-0.230129		3.30939	8.22236	0.00413774	0.0789901	3.15414	3.19273	3.14938	3.11377	3.21376	3.36593	3.23337	3.51138	3.34697	3.26148	3.63169	3.42331
ENSMUSG00000029840	Mtpn	0.0948563		7.88237	8.21104	0.00416363	0.0793567	7.88688	8.10355	7.96514	8.03928	7.96775	7.7244	7.81004	7.81225	7.74205	7.81759	7.79657	7.8708
ENSMUSG00000036632	Alg5	0.222574		4.39867	8.20805	0.00417049	0.0793598	4.2407	4.72071	4.42606	4.52308	4.60093	4.11601	4.51509	4.24739	4.29473	4.1829	4.39175	4.41848
ENSMUSG00000016356	Col20a1	-0.201704		4.1232	8.20408	0.00417963	0.0794064	4.1567	3.91054	4.03661	3.76149	4.01097	4.20679	4.32664	4.06469	4.18699	4.30285	4.23097	4.15732
ENSMUSG00000035629	Rubcn	-0.122553		6.34724	8.19387	0.00420322	0.0797267	6.37011	6.1325	6.21253	6.33479	6.25979	6.42629	6.30191	6.4356	6.38504	6.41468	6.4478	6.40683
ENSMUSG00000038970	Lmtk2	-0.11425		7.00882	8.18996	0.00421229	0.0797711	6.96066	6.7859	6.98129	6.9396	6.9525	7.08126	6.94351	7.07143	7.03	7.11775	7.14535	7.05789
ENSMUSG00000000708	Kat2b	0.116906		6.94768	8.18014	0.00423514	0.0800759	6.945	7.07801	7.07148	6.98798	7.0335	6.85073	6.91204	6.92614	6.87617	6.81065	6.83063	7.01791
ENSMUSG00000045282	Tmem86b	-0.216791		3.92659	8.17185	0.00425455	0.0803147	3.94684	3.68009	3.61202	3.75699	3.80032	4.07277	3.88644	4.03082	4.03594	4.02131	4.23663	3.90143
ENSMUSG00000020805	Slc13a5	0.178946		4.33347	8.16551	0.00426946	0.0804681	4.34966	4.37708	4.36676	4.48544	4.50851	4.20945	4.27408	4.33832	4.33152	4.41596	4.0943	4.20558
ENSMUSG00000045912	C2cd4c	-0.268659		2.68362	8.15126	0.00430311	0.0809737	2.46512	2.29121	2.43565	2.60332	2.63172	2.7931	3.04543	2.75353	2.6637	2.87777	2.84654	2.61072
ENSMUSG00000034685	Fam171a2	-0.132733		5.61912	8.14204	0.00432506	0.0811617	5.5782	5.31896	5.48767	5.59465	5.4766	5.6546	5.77359	5.76177	5.65969	5.79803	5.71325	5.53309
ENSMUSG00000046230	Vps13a	-0.138344		6.09122	8.14131	0.0043268	0.0811617	6.04338	6.05072	6.1153	6.0854	6.02446	6.12216	5.92104	6.19476	6.20272	6.14048	6.17252	5.99488
ENSMUSG00000026568	Mpc2	-0.170669		6.13434	8.13436	0.00434341	0.0813446	5.93937	6.09825	5.97674	6.2659	6.06337	6.05784	6.32277	6.12277	6.26857	6.05195	6.34154	6.03772
ENSMUSG00000031274	Col4a5	-0.212793		4.37252	8.13142	0.00435048	0.0813484	4.42109	4.18401	4.33617	4.22334	4.36973	4.32204	4.42153	4.46594	4.23217	4.67502	4.47788	4.25483
ENSMUSG00000058979	Hdhd5	-0.133033		5.41879	8.12661	0.00436202	0.0814359	5.37137	5.24662	5.29834	5.29859	5.34431	5.58554	5.4679	5.3731	5.41473	5.53173	5.5376	5.5023
ENSMUSG00000043998	Mgat2	0.153038		4.70643	8.1139	0.00439271	0.0818799	4.73319	4.71861	4.70275	4.78448	4.89446	4.58051	4.65937	4.63534	4.61986	4.68487	4.72331	4.71741
ENSMUSG00000071655	Ubxn1	0.134929		5.82081	8.11078	0.00440028	0.0818922	5.81052	6.01103	5.82529	5.84761	5.83334	5.70832	5.95983	5.73046	5.80226	5.68972	5.76996	5.83105
ENSMUSG00000032855	Pkd1	-0.110967		7.98743	8.0864	0.00445987	0.0828396	7.99011	7.73136	7.88133	7.91309	7.92978	8.07924	8.03144	7.99622	8.05045	8.03103	8.00591	8.16243
ENSMUSG00000025092	Hspa12a	0.119026		7.24878	8.08425	0.00446517	0.0828396	7.33137	7.22071	7.30823	7.25448	7.33477	7.36097	7.1351	7.20721	7.12962	7.16881	7.23676	7.27322
ENSMUSG00000020482	Ccdc117	-0.143788		4.7217	8.08037	0.00447473	0.0828874	4.69528	4.56844	4.62896	4.61558	4.63511	4.73084	4.77926	4.75144	4.7691	4.69075	4.90307	4.84815
ENSMUSG00000050271	Prag1	-0.218328		6.45916	8.07117	0.00449751	0.0830918	6.40459	6.08122	6.36615	6.37062	6.34303	6.59315	6.18436	6.5378	6.7801	6.42647	6.56937	6.69487
ENSMUSG00000070394	Tmem256	-0.179112		4.88203	8.06884	0.0045033	0.0830918	4.58556	4.79817	4.52204	4.97305	4.76789	4.78185	5.14099	4.92911	5.10134	4.81611	5.17763	4.84138
ENSMUSG00000069045	Ddx3y	0.140464		6.32931	8.06453	0.00451402	0.0830918	6.32985	6.5599	6.51695	6.46688	6.43834	6.20658	6.07338	6.19823	6.13891	6.27889	6.17694	6.46747
ENSMUSG00000029622	Arpc1b	0.162773		4.95342	8.06199	0.00452034	0.0830918	5.02216	4.98239	4.83078	5.0923	5.10133	4.80493	5.00729	4.83054	4.92512	4.97382	4.9994	4.83798
ENSMUSG00000046567	4930430F08Rik	0.15709		4.56566	8.06181	0.00452081	0.0830918	4.54989	4.812	4.74217	4.64757	4.64303	4.53451	4.48534	4.5001	4.48405	4.36297	4.43176	4.54057
ENSMUSG00000028920	Fbxo42	-0.13003		5.62646	8.05325	0.0045422	0.0833557	5.53485	5.42044	5.60992	5.46667	5.6518	5.64283	5.64805	5.72662	5.61242	5.79984	5.70103	5.653
ENSMUSG00000041624	Gucy1a2	-0.191039		3.37403	8.04723	0.00455732	0.0834695	3.21435	3.29754	3.37178	3.35348	3.34588	3.34185	3.31888	3.4614	3.44136	3.5077	3.48252	3.32479
ENSMUSG00000030824	Nucb1	0.122274		6.34479	8.04518	0.00456248	0.0834695	6.47509	6.33075	6.40597	6.29649	6.33999	6.25057	6.31173	6.38592	6.2679	6.34559	6.307	6.40281
ENSMUSG00000031613	Hpgd	0.254529		3.30993	8.03611	0.0045854	0.0836634	3.42823	3.68009	3.45954	3.67338	3.37948	2.83511	3.45261	3.01526	2.9807	3.14075	3.32678	3.13293
ENSMUSG00000097023	Mir9-3hg	0.223147		5.44508	8.0354	0.0045872	0.0836634	5.37617	5.64341	5.59169	5.45837	5.60995	5.23699	5.63352	5.42024	5.34831	5.22933	5.13282	5.54773
ENSMUSG00000031105	Slc25a14	-0.165088		4.45415	8.03088	0.00459866	0.0837436	4.35939	4.44204	4.32063	4.45517	4.45098	4.3585	4.45261	4.40233	4.57453	4.36542	4.64676	4.58381
ENSMUSG00000028923	Necap2	0.119999		5.43403	8.01933	0.00462806	0.0841498	5.53914	5.44092	5.42365	5.45837	5.45538	5.37389	5.50372	5.39988	5.46409	5.35306	5.42565	5.36029
ENSMUSG00000037112	Sik2	-0.16863		5.30805	8.012	0.00464683	0.0843618	5.19241	5.24807	5.22371	5.33078	5.26564	5.23307	5.11582	5.26467	5.31195	5.55447	5.4839	5.41149
ENSMUSG00000043991	Pura	0.149964		7.13284	8.00015	0.00467734	0.0845617	7.17176	7.24166	7.27367	7.19076	7.14025	7.0332	6.99679	7.07294	6.98987	7.12572	7.00238	7.30802
ENSMUSG00000030718	Ppme1	-0.108538		6.87212	7.99979	0.00467827	0.0845617	6.90195	6.7884	6.80357	6.81726	6.86032	6.87484	6.86705	6.91774	6.91306	6.86579	6.93872	6.90675
ENSMUSG00000055333	Fat2	-0.155427		10.4145	7.99941	0.00467925	0.0845617	10.4061	10.1829	10.3147	10.3153	10.3527	10.6413	10.5769	10.5213	10.5345	10.4397	10.3703	10.2439
ENSMUSG00000032470	Mras	0.117357		6.52362	7.99659	0.00468656	0.084565	6.5766	6.51412	6.57705	6.5303	6.61596	6.52101	6.49685	6.60996	6.39128	6.59886	6.39565	6.43072
ENSMUSG00000036622	Atp13a2	-0.0985737		7.17407	7.99012	0.00470332	0.0847383	7.15963	6.89478	7.0645	7.13064	7.09257	7.24632	7.28275	7.24026	7.17262	7.30113	7.24871	7.20495
ENSMUSG00000024856	Cdk2ap2	-0.181544		4.93129	7.98534	0.00471576	0.0848335	5.06738	4.66084	4.67042	4.71649	4.72559	5.02805	5.10683	5.09177	5.02477	5.01187	5.08187	4.85657
ENSMUSG00000059796	Eif4a1	0.129008		7.38837	7.97402	0.00474534	0.0852363	7.34	7.45338	7.52828	7.3711	7.4113	7.23133	7.40634	7.33383	7.3816	7.41673	7.3906	7.37725
ENSMUSG00000024019	Cmtr1	-0.148556		5.20611	7.97128	0.00475253	0.0852364	5.24715	4.93984	5.05552	5.03577	5.19326	5.34026	5.32664	5.25404	5.18127	5.2347	5.22963	5.35911
ENSMUSG00000045083	Lingo2	-0.255506		2.65967	7.95865	0.0047858	0.0857035	2.59434	2.57686	2.64147	2.66233	2.58311	2.59548	2.54867	2.74596	2.56121	2.89144	2.89743	2.56212
ENSMUSG00000031392	Irak1	0.124696		6.4341	7.94696	0.00481683	0.086129	6.47956	6.41858	6.50898	6.4551	6.49089	6.4217	6.50429	6.47907	6.37438	6.35796	6.24027	6.45532
ENSMUSG00000036202	Rif1	-0.15855		7.4851	7.93177	0.00485742	0.086724	7.34582	7.46562	7.41087	7.52643	7.42516	7.36038	7.19712	7.42704	7.63836	7.66477	7.6802	7.59822
ENSMUSG00000022092	Ppp3cc	0.155341		4.48128	7.92708	0.00487004	0.0868185	4.59589	4.69108	4.59276	4.49088	4.63113	4.40106	4.42635	4.42859	4.41226	4.33322	4.27012	4.44329
ENSMUSG00000038048	Cntnap5c	-0.292737		2.53142	7.92101	0.00488641	0.0868883	2.43782	2.47128	2.4065	2.46652	2.42661	2.5288	2.57499	2.55984	2.67192	2.69496	2.83912	2.20924
ENSMUSG00000032727	Mier3	0.158119		5.32965	7.9187	0.00489263	0.0868883	5.2999	5.61101	5.4297	5.39308	5.38032	5.26543	5.16428	5.28832	5.18127	5.37755	5.13888	5.36384
ENSMUSG00000039579	Grin3a	-0.146423		5.56584	7.91748	0.00489594	0.0868883	5.4486	5.55573	5.51638	5.53274	5.49533	5.62298	5.60508	5.67472	5.58982	5.76127	5.61458	5.32675
ENSMUSG00000022546	Gpt	-0.261875		3.11154	7.91166	0.0049117	0.0869479	2.93089	2.79942	2.94156	2.96545	2.99588	3.38961	3.1943	3.24211	3.13734	3.01524	3.49202	3.05897
ENSMUSG00000060212	Pcnx2	-0.132836		6.21425	7.91083	0.00491397	0.0869479	6.17593	5.9072	6.18204	6.12178	6.1248	6.43656	6.26535	6.34014	6.23914	6.24002	6.24097	6.22952
ENSMUSG00000027966	Col11a1	-0.410068		2.99616	7.90075	0.00494144	0.0873037	2.91778	2.57686	2.79931	3.11377	2.68643	2.70524	2.85816	2.97696	3.07671	3.58965	3.56579	2.66543
ENSMUSG00000020723	Cacng4	0.161977		5.5249	7.89631	0.00495358	0.0873879	5.68362	5.6245	5.50382	5.53931	5.5793	5.40676	5.59226	5.45084	5.38753	5.68482	5.45507	5.34242
ENSMUSG00000020451	Limk2	-0.122657		7.15091	7.88705	0.00497899	0.0874477	7.16727	7.00508	6.9817	7.02452	7.05779	7.30541	7.15486	7.27553	7.26179	7.18208	7.26472	7.07784
ENSMUSG00000024983	Vti1a	0.116073		5.74038	7.88431	0.00498654	0.0874477	5.80341	5.76008	5.79843	5.84761	5.81767	5.68746	5.75644	5.73046	5.65969	5.6946	5.72437	5.58773
ENSMUSG00000038646	Ramac	0.205158		3.51615	7.88313	0.0049898	0.0874477	3.53082	3.85819	3.6704	3.72505	3.54089	3.20973	3.4094	3.20394	3.45095	3.28756	3.52476	3.65724
ENSMUSG00000063802	Hspbp1	-0.148379		4.85751	7.88222	0.00499232	0.0874477	4.79902	4.60066	4.72457	4.75088	4.84893	4.83801	4.97637	4.89871	4.96079	4.87062	5.07557	4.87989
ENSMUSG00000014294	Ndufa2	-0.141818		5.60079	7.88166	0.00499385	0.0874477	5.44746	5.46237	5.38557	5.64428	5.59981	5.45918	5.83566	5.51573	5.73028	5.58423	5.80656	5.65879
ENSMUSG00000004626	Stxbp2	0.146445		6.09223	7.8584	0.00505852	0.0884283	6.21195	6.09098	6.09108	6.13833	6.11771	6.12569	6.14977	6.12204	6.05496	5.87574	5.91991	6.17198
ENSMUSG00000036513	Commd2	-0.178043		4.05936	7.85617	0.00506476	0.0884283	3.90427	4.07028	3.89338	4.15306	3.91277	3.93149	4.30585	4.01515	4.16677	4.04902	4.15532	4.10456
ENSMUSG00000061288	Taok3	0.138283		6.69237	7.83321	0.00512948	0.0893926	6.73681	6.87233	6.77771	6.64995	6.64338	6.71157	6.62463	6.77809	6.67512	6.76821	6.51802	6.50919
ENSMUSG00000030256	Bhlhe41	0.167926		5.35917	7.82674	0.00514788	0.0893926	5.40699	5.48228	5.36425	5.42325	5.44974	5.35356	5.17579	5.1546	5.39748	5.37998	5.21824	5.45871
ENSMUSG00000025464	Paox	0.278702		2.80257	7.82627	0.00514922	0.0893926	2.89119	2.89902	2.86506	3.14859	3.00206	2.72026	2.87942	2.55984	2.64711	2.67138	2.35799	2.85218
ENSMUSG00000066621	Tecpr1	-0.115642		8.07189	7.82435	0.00515471	0.0893926	8.14616	7.79764	7.91146	7.94066	7.98597	8.2752	8.18507	8.12348	8.16299	8.09021	8.0966	8.07835
ENSMUSG00000037536	Fbxo34	-0.153938		4.60626	7.82238	0.00516033	0.0893926	4.53064	4.43695	4.58844	4.42425	4.6151	4.67605	4.53756	4.57466	4.68427	4.6966	4.68658	4.7665
ENSMUSG00000038126	Mphosph9	0.142425		6.45932	7.81888	0.00517031	0.0893926	6.51481	6.55463	6.59654	6.47101	6.53042	6.46749	6.50201	6.37615	6.36363	6.34621	6.2039	6.53775
ENSMUSG00000023827	Agpat4	-0.127977		5.50591	7.81802	0.00517278	0.0893926	5.4486	5.36925	5.36425	5.36523	5.50079	5.56488	5.57606	5.58421	5.62518	5.63388	5.58938	5.40116
ENSMUSG00000059149	Mfsd4a	0.14777		5.8128	7.80635	0.0052063	0.0897205	5.88987	5.78132	5.86601	5.93497	5.90842	5.79423	5.80912	5.60214	5.89033	5.67596	5.69795	5.86484
ENSMUSG00000029312	Klhl8	-0.131318		5.00815	7.80601	0.00520727	0.0897205	4.97705	4.89043	4.88638	5.01139	4.95142	5.06676	5.04856	5.04472	5.02958	4.97222	5.1145	5.08301
ENSMUSG00000007653	Gabrb2	-0.103399		7.70231	7.80303	0.00521587	0.0897205	7.67019	7.65862	7.70775	7.74182	7.678	7.70966	7.62174	7.77437	7.70146	7.73137	7.69825	7.72826
ENSMUSG00000027612	Mmp24	-0.144922		8.47451	7.8009	0.00522203	0.0897205	8.46959	8.31113	8.34166	8.34194	8.40562	8.60808	8.6655	8.58656	8.51497	8.58603	8.47994	8.32312
ENSMUSG00000048126	Col6a3	-0.376361		2.35196	7.79051	0.00525215	0.0901074	2.44698	2.09837	2.37675	2.01684	2.03916	2.18344	2.46673	2.52487	2.5788	2.46743	2.51523	2.33027
ENSMUSG00000037172	E330009J07Rik	-0.104366		8.42143	7.78558	0.00526649	0.090223	8.39143	8.32118	8.37449	8.35	8.39598	8.46103	8.34603	8.46081	8.48219	8.4565	8.48173	8.51925
ENSMUSG00000001847	Rac1	0.100427		8.12324	7.78121	0.00527923	0.0903106	8.10373	8.17923	8.16492	8.14737	8.16916	8.05019	8.08124	8.14523	8.09105	8.14955	8.11975	8.07095
ENSMUSG00000020027	Socs2	0.197083		5.03141	7.77706	0.0052914	0.0903883	4.95476	5.27969	5.14795	5.12938	5.16464	4.83456	5.14977	4.97841	4.95238	5.0925	4.7132	4.88813
ENSMUSG00000053286	Trmt1l	-0.130706		5.15005	7.77058	0.0053104	0.0905824	5.12556	5.11896	5.08954	5.13286	5.03963	5.20264	5.08105	5.22301	5.09982	5.14195	5.25494	5.26862
ENSMUSG00000026526	Fh1	-0.117609		6.35666	7.76349	0.00533128	0.0906909	6.30929	6.28616	6.26895	6.32949	6.29039	6.28191	6.45556	6.32434	6.44143	6.32748	6.55018	6.38604
ENSMUSG00000028878	Fam76a	0.134793		5.21752	7.76323	0.00533206	0.0906909	5.14115	5.32723	5.28772	5.31554	5.34066	5.14537	5.18151	5.16599	5.22662	5.08954	5.12522	5.24058
ENSMUSG00000021699	Pde4d	-0.126693		5.53389	7.75945	0.00534323	0.0907507	5.52083	5.37858	5.48883	5.54716	5.57827	5.59982	5.4443	5.50903	5.58438	5.59889	5.52494	5.60982
ENSMUSG00000028207	Asph	0.124594		8.56823	7.75457	0.00535768	0.0908659	8.55304	8.71097	8.66237	8.65493	8.61517	8.57966	8.44162	8.56668	8.54703	8.4708	8.39267	8.59115
ENSMUSG00000039804	Ncoa5	-0.135617		6.31747	7.74667	0.00538117	0.091134	6.26079	6.19111	6.17773	6.29416	6.26557	6.45126	6.27073	6.43384	6.39066	6.43057	6.35201	6.25522
ENSMUSG00000029234	Tmem165	0.142744		4.93923	7.74179	0.00539574	0.0911438	4.95154	5.02541	5.11529	5.15358	4.92891	4.70087	4.88644	4.88671	4.84559	4.8445	4.91547	4.97268
ENSMUSG00000002332	Dhrs1	0.113968		5.45336	7.74096	0.00539821	0.0911438	5.53593	5.41915	5.48186	5.51149	5.47327	5.3951	5.48534	5.4107	5.50147	5.3629	5.50984	5.34122
ENSMUSG00000031591	Asah1	0.113198		6.11653	7.73875	0.00540481	0.0911438	6.19575	6.25613	6.17701	6.19522	6.15906	6.02344	6.05481	6.00955	6.09831	5.90552	6.12754	6.1625
ENSMUSG00000031150	Ccdc120	-0.163559		5.58824	7.72956	0.00543241	0.0913777	5.60708	5.39442	5.37558	5.42183	5.45763	5.82234	5.81281	5.68664	5.69743	5.40283	5.62433	5.64622
ENSMUSG00000056515	Rab31	0.142046		6.77646	7.72899	0.0054341	0.0913777	6.75351	6.89617	6.80775	6.92058	6.8688	6.60129	6.81096	6.62964	6.76384	6.69895	6.81984	6.71214
ENSMUSG00000036155	Mgat5	-0.102022		6.98866	7.72313	0.00545177	0.091545	6.92507	6.83316	6.86512	6.89774	7.00457	7.09861	7.00245	7.03578	7.08645	7.07907	7.04008	6.96359
ENSMUSG00000032330	Cox7a2	-0.189041		7.22832	7.7143	0.00547852	0.091864	7.019	7.22256	7.06022	7.32124	7.19114	7.09285	7.50828	7.18708	7.35377	7.09909	7.46329	7.12635
ENSMUSG00000021469	Msx2	0.239407		3.20712	7.70886	0.00549505	0.092011	3.29261	3.38471	3.22923	3.29252	3.42156	3.02248	3.33949	3.17603	2.95398	3.13501	2.92573	3.21905
ENSMUSG00000025145	Lrrc45	-0.149179		6.08297	7.70455	0.00550818	0.0920921	6.14251	5.78534	5.86333	5.98012	5.96089	6.29764	6.11507	6.22707	6.15586	6.18001	6.21756	5.97025
ENSMUSG00000000538	Tom1l2	-0.105449		7.85085	7.70218	0.00551543	0.0920921	7.85069	7.65259	7.76653	7.77952	7.8053	7.95914	7.90967	7.93219	7.91631	7.87914	7.90803	7.82111
ENSMUSG00000020044	Timp3	0.148879		6.77974	7.68914	0.00555542	0.0925313	6.85415	6.99212	6.75573	6.82373	6.79735	6.70545	6.81786	6.71113	6.57291	6.68332	6.68975	6.90553
ENSMUSG00000071253	Slc25a16	0.137944		5.11556	7.68616	0.00556458	0.0925313	5.11411	5.28961	5.23204	5.23521	5.13965	4.92486	5.07952	5.02608	5.08296	5.00403	4.9944	5.22245
ENSMUSG00000031706	Rfx1	-0.138984		5.19976	7.68598	0.00556515	0.0925313	5.25369	4.87545	5.04925	5.21564	5.0016	5.26287	5.2416	5.31543	5.27059	5.2347	5.30562	5.29488
ENSMUSG00000017831	Rab5a	0.112141		6.33441	7.6775	0.00559134	0.0928367	6.29732	6.52795	6.44412	6.48129	6.395	6.23235	6.20556	6.13006	6.26857	6.29119	6.30161	6.38895
ENSMUSG00000032495	Lrrc2	0.219994		3.09034	7.67202	0.00560836	0.0929889	3.20359	3.23439	3.15523	3.24183	3.31645	3.04651	3.06413	2.91078	3.10734	2.95792	2.83166	2.94355
ENSMUSG00000027244	Atg13	-0.0997575		6.66856	7.66797	0.00562098	0.093068	6.62278	6.56633	6.6003	6.59547	6.65126	6.70072	6.7391	6.75281	6.69341	6.61543	6.69182	6.77346
ENSMUSG00000030177	Ccdc77	-0.183586		3.42483	7.66516	0.00562973	0.0930829	3.39077	3.26918	3.36169	3.33546	3.3065	3.55791	3.48996	3.39518	3.422	3.43487	3.57475	3.51128
ENSMUSG00000045594	Glb1	0.18521		4.07495	7.65972	0.00564673	0.093234	4.22748	3.91054	4.16108	4.1836	4.331	3.86547	4.12178	4.05859	3.95404	3.97391	3.92241	4.10739
ENSMUSG00000032705	Exd2	-0.161963		6.07943	7.6568	0.00565588	0.0932552	6.12977	5.89054	5.90648	6.11475	5.93045	6.23104	6.08411	6.08801	6.1195	6.04049	6.30969	6.04878
ENSMUSG00000089832	Shkbp1	-0.194304		4.22782	7.65208	0.00567068	0.0933253	4.23278	4.03365	4.07107	4.03521	3.99248	4.35128	4.30585	4.33327	4.23217	4.5296	4.40689	4.08176
ENSMUSG00000038056	Kmt2c	-0.106745		8.16055	7.65043	0.00567588	0.0933253	8.18463	8.14901	8.18473	8.06662	8.09671	8.22606	8.094	8.21013	8.17389	8.26367	8.16719	8.09535
ENSMUSG00000037992	Rara	0.209131		4.34115	7.64446	0.0056947	0.0934797	4.73506	4.29226	4.3718	4.25882	4.45998	4.45593	4.38976	4.18436	4.17258	4.33322	4.07548	4.23171
ENSMUSG00000047557	Lxn	0.123048		5.58624	7.64171	0.00570339	0.0934797	5.61319	5.67509	5.62792	5.75009	5.61601	5.47587	5.59547	5.48308	5.68327	5.4567	5.58495	5.44538
ENSMUSG00000042644	Itpr3	-0.273884		4.34977	7.63823	0.00571441	0.0934797	4.36906	4.13771	4.04609	3.91093	4.28868	4.66832	4.56188	4.27922	4.53451	4.24279	4.17608	4.70627
ENSMUSG00000026766	Mmadhc	-0.149372		5.51563	7.63747	0.00571681	0.0934797	5.41867	5.46112	5.45364	5.53142	5.49533	5.36675	5.68375	5.52682	5.63257	5.3739	5.67209	5.53099
ENSMUSG00000031398	Plxna3	-0.181605		5.7687	7.63439	0.00572657	0.0935104	5.77097	5.39047	5.65709	5.54324	5.68769	5.82755	5.82565	5.97919	5.78341	6.12827	5.80084	5.68077
ENSMUSG00000097287	D130017N08Rik	-0.17047		4.1454	7.62989	0.00574087	0.0936149	4.04054	4.1251	3.90732	3.95487	4.10578	4.21211	4.14245	4.24739	4.30798	4.24012	4.23663	4.15732
ENSMUSG00000031502	Col4a1	-0.139604		6.91948	7.62394	0.00575986	0.0937956	6.95986	6.6396	6.82896	6.7593	6.85137	6.91006	6.94393	7.06574	6.96207	7.21473	6.99405	6.8151
ENSMUSG00000031352	Hccs	0.12876		4.97237	7.62009	0.00577216	0.0938668	5.06738	5.09815	5.08495	5.157	5.0501	4.90692	4.83656	4.77396	4.86723	4.90304	4.87975	4.99574
ENSMUSG00000018377	Vezf1	0.108184		6.24691	7.60346	0.00582565	0.094607	6.2582	6.40757	6.31085	6.32569	6.24489	6.16327	6.20486	6.20515	6.17695	6.26123	6.16438	6.22237
ENSMUSG00000023249	Parp3	0.246791		3.17712	7.59147	0.00586451	0.0949982	3.24091	3.31983	3.35153	3.13476	3.37948	2.87592	3.07646	3.23131	3.17831	2.85004	3.12192	3.26025
ENSMUSG00000040370	Etfrf1	0.156575		4.63721	7.59108	0.00586577	0.0949982	4.65239	4.83346	4.69474	4.93367	4.61912	4.44014	4.64495	4.55312	4.52093	4.40408	4.65523	4.63366
ENSMUSG00000020246	Hcfc2	-0.120912		5.50401	7.58536	0.00588443	0.0951704	5.36293	5.56392	5.44769	5.42041	5.52351	5.52695	5.51396	5.56174	5.47352	5.6134	5.50633	5.51406
ENSMUSG00000027239	Mdk	0.169602		4.62921	7.56436	0.00595338	0.0961544	4.75915	4.61425	4.62052	4.71649	4.73304	4.53876	4.49686	4.51354	4.72829	4.69465	4.65312	4.44552
ENSMUSG00000052572	Dlg2	-0.129683		8.54486	7.56116	0.00596395	0.096194	8.52913	8.57813	8.56102	8.54129	8.51507	8.52578	8.48245	8.61256	8.55331	8.62542	8.50609	8.5007
ENSMUSG00000036816	Atoh7	-0.238534		3.70831	7.55619	0.00598045	0.0962706	3.41896	3.40048	3.4548	3.80142	3.54089	3.60318	3.91762	3.68773	4.18412	3.57278	3.9571	3.74694
ENSMUSG00000020101	Vsir	0.205568		3.98371	7.55483	0.00598494	0.0962706	4.21948	3.89948	4.12277	4.08639	4.0262	3.78917	3.7849	3.80896	4.04546	4.01195	4.10672	3.82796
ENSMUSG00000024683	Mrpl16	-0.161779		4.18475	7.55124	0.00599689	0.0963322	3.9109	4.20213	4.12277	4.18695	4.05916	4.09887	4.33693	4.18436	4.39994	4.09701	4.27012	4.28759
ENSMUSG00000028648	Ndufs5	-0.194947		4.32031	7.54312	0.00602396	0.0966361	4.06453	4.06698	4.26217	4.43275	4.18934	4.33917	4.48996	4.40714	4.4098	4.38246	4.5295	4.187
ENSMUSG00000024245	Tmem178	-0.101644		6.61106	7.54042	0.00603299	0.0966501	6.53803	6.54224	6.52432	6.58343	6.58954	6.62043	6.63352	6.61361	6.70347	6.60147	6.68872	6.67976
ENSMUSG00000022889	Mrpl39	0.143117		4.61952	7.52584	0.006082	0.0973038	4.59794	4.89229	4.66838	4.70484	4.6685	4.5577	4.60508	4.49333	4.5591	4.54482	4.58821	4.52163
ENSMUSG00000066026	Dhrs3	0.17564		4.00326	7.51195	0.00612909	0.0979251	4.1567	3.97867	3.96177	4.2266	4.08557	3.97284	3.97143	3.99293	3.94728	4.02442	3.91184	3.77208
ENSMUSG00000060373	Hnrnpc	-0.105571		7.37554	7.49924	0.00617249	0.0984858	7.32704	7.38829	7.34102	7.36075	7.34877	7.40201	7.391	7.30996	7.39625	7.36989	7.54878	7.30741
ENSMUSG00000042389	Tsen2	-0.187835		3.8174	7.4964	0.00618223	0.0985085	3.80452	3.66275	3.69873	3.68766	3.6353	4.01304	3.92445	3.87986	3.81989	3.79271	4.03709	3.77564
ENSMUSG00000061859	Patj	-0.167635		6.28915	7.48798	0.00621121	0.0987565	6.24448	6.2009	6.09184	6.23302	6.20797	6.4171	6.28408	6.41605	6.41413	6.06558	6.43863	6.38953
ENSMUSG00000042772	Smg7	-0.108429		7.20743	7.48704	0.00621445	0.0987565	7.23424	7.22108	7.15235	7.10561	7.22618	7.19684	7.17328	7.13622	7.25599	7.20963	7.23464	7.32814
ENSMUSG00000030894	Tpp1	0.106603		6.62602	7.4836	0.00622634	0.0988129	6.77139	6.65448	6.63213	6.6408	6.65077	6.59824	6.59922	6.61725	6.62519	6.55712	6.6059	6.54766
ENSMUSG00000055254	Ntrk2	0.0984435		8.92096	7.47843	0.00624423	0.0988944	8.97366	8.98182	8.91319	8.97008	8.94327	8.90583	8.86794	8.89716	8.87039	8.967	8.91511	8.83778
ENSMUSG00000046201	Scaf8	-0.106957		6.11051	7.47611	0.0062523	0.0988944	6.0539	6.15979	6.12129	6.00314	6.07952	6.12357	6.02171	6.11691	6.12475	6.23064	6.0764	6.19474
ENSMUSG00000024589	Nedd4l	-0.0909588		7.607	7.4749	0.0062565	0.0988944	7.52266	7.57508	7.50383	7.55169	7.52825	7.76865	7.62384	7.65916	7.59794	7.7472	7.60208	7.57544
ENSMUSG00000016559	H3f3b	0.116132		8.76888	7.45766	0.00631669	0.0993401	8.72895	9.08151	8.89789	8.84431	8.82382	8.60745	8.90719	8.60342	8.65906	8.71512	8.58805	8.68161
ENSMUSG00000031731	Ap1g1	-0.0897755		7.29252	7.45567	0.00632371	0.0993401	7.26109	7.26303	7.28072	7.31167	7.25718	7.30759	7.21361	7.29674	7.30933	7.31071	7.34974	7.3432
ENSMUSG00000040857	Erf	0.196308		3.88531	7.4556	0.00632394	0.0993401	4.1898	3.64521	4.09867	3.93107	3.89628	3.84163	3.8759	3.7833	3.74004	3.75955	3.90119	3.8685
ENSMUSG00000025962	Fastkd2	-0.156381		4.37273	7.45368	0.0063307	0.0993401	4.2538	4.33118	4.30755	4.40709	4.32362	4.31216	4.51735	4.23392	4.45576	4.32065	4.49922	4.47863
ENSMUSG00000024068	Spast	0.111454		6.64579	7.45163	0.00633792	0.0993401	6.63584	6.78038	6.79234	6.71817	6.70714	6.55125	6.48765	6.64906	6.49975	6.69409	6.55018	6.64567
ENSMUSG00000054162	Spock3	0.13814		6.56747	7.44964	0.00634491	0.0993401	6.49233	6.8695	6.7538	6.71817	6.66398	6.41422	6.4449	6.47048	6.47706	6.49859	6.35656	6.56009
ENSMUSG00000018509	Cenpv	-0.187342		3.65025	7.44949	0.00634544	0.0993401	3.55642	3.53995	3.60348	3.41197	3.53665	3.74212	3.71958	3.88332	3.75559	3.58124	3.7232	3.66876
ENSMUSG00000073062	Zxdb	0.327087		2.70605	7.44618	0.00635712	0.0993401	2.79409	2.86152	2.96174	3.04891	2.70169	2.60361	2.14246	2.62734	2.59619	2.51236	2.49649	2.93085
ENSMUSG00000039059	Hrh3	-0.174247		4.0968	7.44533	0.00636011	0.0993401	3.98191	3.70994	3.87931	4.14963	4.01708	4.16897	4.1188	4.28967	4.2266	4.24546	4.18489	4.08176
ENSMUSG00000040725	Hnrnpul1	0.0986452		7.05568	7.4428	0.00636906	0.0993489	7.08316	7.12782	7.15016	7.04407	7.10768	7.05558	7.01532	7.05314	6.9948	7.05687	6.94521	7.02166
ENSMUSG00000016252	Atp5e	-0.236151		6.5789	7.42781	0.00642236	0.0997427	6.35439	6.33555	6.13543	6.68594	6.42806	6.47968	6.96729	6.5378	6.78721	6.57999	6.98987	6.4097
ENSMUSG00000021495	Fam193b	-0.14506		6.92021	7.42775	0.00642257	0.0997427	6.93609	6.7067	6.70526	6.81834	6.83417	7.11716	6.97473	7.00002	6.98121	7.03278	7.10261	6.75015
ENSMUSG00000049076	Acap2	0.101309		6.95887	7.4272	0.00642454	0.0997427	7.02398	7.0541	7.03266	6.99517	7.02821	6.94045	6.86127	6.87108	6.84879	6.90718	6.85659	7.06008
ENSMUSG00000015981	Stk32c	-0.458003		2.59443	7.42539	0.006431	0.0997427	2.39116	2.18592	2.4065	2.75562	2.19824	2.55417	2.39962	2.46156	2.52536	3.07037	3.1341	2.70327
ENSMUSG00000078670	Fam174b	-0.132687		4.98759	7.42388	0.00643637	0.0997427	5.00676	4.76809	4.93312	4.8725	4.87944	5.02654	5.06258	5.09475	5.02317	4.96253	5.10371	5.07003
ENSMUSG00000039201	Tbc1d25	-0.17222		4.40939	7.41826	0.00645654	0.0999246	4.33	4.34212	4.33617	4.25882	4.25028	4.34886	4.54645	4.58318	4.61773	4.41359	4.33486	4.48299
ENSMUSG00000020109	Dnajb12	0.123574		5.35774	7.41467	0.00646942	0.0999934	5.39047	5.41268	5.39673	5.34886	5.4166	5.35837	5.34842	5.38533	5.26109	5.25202	5.32567	5.38495
ENSMUSG00000019699	Akt3	-0.0999921		7.43628	7.40425	0.006507	0.100443	7.34123	7.49775	7.40167	7.46111	7.44286	7.43226	7.34523	7.53148	7.46794	7.48708	7.5093	7.29785
ENSMUSG00000026858	Miga2	-0.116905		6.38535	7.39044	0.00655715	0.101086	6.3821	6.12064	6.26693	6.21178	6.37372	6.52368	6.43715	6.48021	6.45162	6.39921	6.38168	6.53092
ENSMUSG00000044763	Trmt10c	0.197729		3.74803	7.38392	0.00658094	0.101266	3.68966	4.04373	4.03661	3.77492	3.82143	3.63127	3.7391	3.53354	3.73612	3.43954	3.82436	3.60222
ENSMUSG00000050244	Heatr1	-0.155997		4.7688	7.38218	0.00658732	0.101266	4.78825	4.68894	4.74799	4.57775	4.67044	4.89207	4.73327	4.71312	4.71044	4.86716	4.81315	4.96491
ENSMUSG00000046879	Irgm1	0.24821		2.72555	7.38023	0.00659448	0.101266	2.7869	2.95706	2.85071	2.82614	2.93262	2.61972	2.68376	2.44295	2.68822	2.68714	2.44854	2.69578
ENSMUSG00000029535	Triap1	-0.154239		4.22433	7.36779	0.00664024	0.101725	4.10558	4.00643	4.16689	4.16671	4.08266	4.17988	4.46203	4.24202	4.39498	4.18568	4.38921	4.23688
ENSMUSG00000059263	Usp47	-0.0897164		7.20477	7.36439	0.00665283	0.101725	7.18619	7.22256	7.21289	7.21273	7.16006	7.18944	7.11544	7.21237	7.25291	7.25924	7.2122	7.21579
ENSMUSG00000040414	Slc25a28	0.150894		5.52396	7.36017	0.00666843	0.101725	5.59065	5.57902	5.59922	5.59212	5.55536	5.51623	5.5858	5.44267	5.42571	5.41234	5.29346	5.65397
ENSMUSG00000031938	4931406C07Rik	0.148489		4.78644	7.35876	0.00667368	0.101725	4.71814	4.99283	4.83989	4.91357	4.94983	4.59484	4.8492	4.717	4.75562	4.63088	4.69482	4.73213
ENSMUSG00000026675	Hsd17b7	0.18178		4.84554	7.35812	0.00667606	0.101725	4.96595	4.87169	5.04137	4.92164	4.97986	4.64883	4.55529	4.79245	4.76334	4.75385	4.72934	5.03188
ENSMUSG00000039252	Lgi2	0.102204		7.07982	7.35772	0.00667754	0.101725	7.18516	7.10874	7.1183	7.09137	7.11874	7.12706	7.0352	6.94445	7.03718	7.00711	7.08075	7.08824
ENSMUSG00000060862	Zbtb40	-0.274403		4.41252	7.35588	0.0066844	0.101725	4.32753	4.16567	4.14647	4.2266	4.30875	4.67605	4.43595	4.70729	4.40734	4.66312	4.69276	3.94314
ENSMUSG00000004383	Large1	-0.108708		6.62581	7.35316	0.00669449	0.101748	6.60908	6.48913	6.57378	6.60239	6.62249	6.69788	6.63769	6.70284	6.68835	6.62211	6.63189	6.6177
ENSMUSG00000027506	Tpd52	0.132182		5.66792	7.35037	0.00670489	0.101775	5.64138	5.85186	5.67756	5.75349	5.74128	5.62498	5.54645	5.54329	5.64201	5.64502	5.65106	5.67316
ENSMUSG00000022837	Iqcb1	-0.142196		4.79175	7.34475	0.00672588	0.101963	4.63246	4.86223	4.79186	4.85785	4.80545	4.7364	4.7924	4.80526	4.81065	4.68487	4.78832	4.9158
ENSMUSG00000015202	Cnksr3	-0.10059		6.4777	7.34013	0.00674321	0.102028	6.44856	6.40496	6.43993	6.29339	6.43948	6.52903	6.47432	6.48761	6.52436	6.55283	6.5462	6.56524
ENSMUSG00000027168	Pax6	0.114084		7.19812	7.33902	0.00674737	0.102028	7.24379	7.33969	7.2496	7.1828	7.18233	7.19315	7.2457	7.19336	7.13371	7.23398	7.04653	7.1113
ENSMUSG00000002020	Ltbp2	0.168966		6.46546	7.32724	0.00679172	0.102429	6.52404	6.56458	6.59007	6.41277	6.56107	6.31134	6.51339	6.40588	6.37752	6.6784	6.11224	6.44921
ENSMUSG00000097971	Gm26917	-0.661545		4.34632	7.32686	0.00679318	0.102429	4.12568	3.68868	4.11378	4.00513	4.10291	4.29219	5.21814	4.1983	4.42447	4.80351	4.3506	4.16276
ENSMUSG00000027984	Hadh	0.166533		4.97294	7.3251	0.00679982	0.102429	4.96276	5.16278	4.95509	5.18074	4.98611	4.83456	5.07184	4.87113	4.98078	4.88947	4.89772	4.84646
ENSMUSG00000020422	Tns3	0.110903		7.09241	7.32101	0.00681531	0.102532	7.15021	7.16176	7.03782	7.17438	7.1134	7.07871	7.07722	6.98723	6.97458	7.18832	7.10067	7.0469
ENSMUSG00000033819	Ppp1r16a	-0.146684		5.14033	7.30794	0.00686505	0.10315	5.20326	4.80609	4.91943	5.03018	5.10277	5.2133	5.17722	5.25537	5.16388	5.24005	5.29074	5.19349
ENSMUSG00000060126	Tpt1	0.179962		7.53081	7.30296	0.00688413	0.103306	7.45365	7.6865	7.56061	7.64578	7.54632	7.19045	7.59118	7.44234	7.55219	7.43348	7.73444	7.45888
ENSMUSG00000027933	Ints3	-0.14604		6.28465	7.29685	0.00690756	0.103526	6.28843	6.10147	6.16256	6.19522	6.17007	6.48133	6.31693	6.39684	6.27937	6.44975	6.36369	6.14611
ENSMUSG00000033961	Zfp446	-0.147807		4.66189	7.28707	0.00694526	0.10396	4.63045	4.42157	4.46192	4.59805	4.56383	4.70842	4.70377	4.78323	4.71443	4.8286	4.81504	4.64342
ENSMUSG00000061353	Cxcl12	0.153957		6.47569	7.27767	0.00698172	0.104321	6.74007	6.50381	6.35729	6.43761	6.57356	6.35109	6.41122	6.53671	6.53172	6.48625	6.43248	6.28983
ENSMUSG00000069835	Sat2	0.225362		4.17407	7.27631	0.00698698	0.104321	4.02534	4.48459	4.24306	4.38098	4.1812	3.89224	4.49915	3.92079	4.15215	4.02442	4.04679	4.10739
ENSMUSG00000038664	Herc1	-0.12831		8.47492	7.2708	0.00700845	0.10451	8.4985	8.42669	8.48042	8.43354	8.44936	8.6053	8.43834	8.50662	8.45401	8.48988	8.3793	8.52362
ENSMUSG00000086013	Gm15706	0.281161		2.45425	7.26761	0.00702091	0.104564	2.4741	2.64907	2.62469	2.44427	2.70926	2.17256	2.53086	2.39534	2.3622	2.30326	2.19318	2.48601
ENSMUSG00000063317	Usp31	-0.131429		6.72793	7.26295	0.00703917	0.104653	6.73634	6.56341	6.69726	6.66084	6.73707	6.81532	6.58903	6.71405	6.7648	6.69506	6.84737	6.87767
ENSMUSG00000028029	Aimp1	-0.132278		4.98301	7.26158	0.00704455	0.104653	4.85855	5.0933	4.84171	4.95743	4.9386	4.97581	5.0902	4.93078	5.05966	4.89118	5.10061	5.0289
ENSMUSG00000034354	Mtmr3	-0.100007		7.01477	7.25122	0.00708528	0.105126	7.02741	6.93008	6.95342	6.93462	7.03387	7.03245	7.03243	7.07256	7.0463	7.04812	7.03237	7.02353
ENSMUSG00000026312	Cdh7	-0.117718		5.97093	7.24302	0.00711772	0.105345	5.95469	5.97022	5.87933	6.05177	5.98837	5.88617	5.85457	5.95723	5.96332	6.09542	6.02174	6.01081
ENSMUSG00000028522	Mier1	0.121759		5.69047	7.24205	0.00712157	0.105345	5.63839	5.9964	5.83261	5.77482	5.78402	5.54393	5.58364	5.63223	5.55357	5.56623	5.61675	5.69587
ENSMUSG00000022801	Lrch3	-0.138286		6.74481	7.24076	0.00712666	0.105345	6.78454	6.65064	6.62371	6.69716	6.67175	6.83788	6.60295	6.87586	6.76529	6.83959	6.88659	6.66065
ENSMUSG00000038871	Bpgm	0.123268		5.97407	7.23503	0.00714946	0.10555	5.94261	6.17897	6.05553	6.02016	5.99535	5.81973	5.9911	5.85535	5.9874	5.86452	6.00028	5.94678
ENSMUSG00000025128	Bhlhe22	0.209911		6.31879	7.22508	0.00718919	0.106005	6.22598	6.56283	6.52432	6.36989	6.31664	6.06374	6.14904	6.37737	6.2322	6.53497	6.18939	6.17871
ENSMUSG00000025650	Col7a1	-0.252975		4.36531	7.21783	0.00721829	0.106302	4.67399	3.9468	4.09563	4.02775	4.08557	4.59688	4.52187	4.26604	4.39994	4.42773	4.48265	4.5919
ENSMUSG00000068923	Syt11	-0.101256		9.01961	7.21275	0.00723875	0.106471	8.98638	8.85983	8.93451	8.96642	8.96823	9.05601	8.97812	9.05006	9.15523	9.09492	9.09515	9.06414
ENSMUSG00000032186	Tmod2	0.100811		8.75818	7.20841	0.00725626	0.106596	8.80223	8.83441	8.83433	8.76196	8.79599	8.75263	8.67668	8.68698	8.67205	8.7858	8.67305	8.80661
ENSMUSG00000020802	Ube2o	-0.0955446		7.21715	7.20128	0.00728516	0.106888	7.2052	6.99212	7.10853	7.11796	7.18301	7.30697	7.21709	7.26199	7.28375	7.38869	7.25639	7.24078
ENSMUSG00000029676	Pot1a	-0.138046		4.82042	7.18319	0.00735896	0.107711	4.76282	4.85079	4.76914	4.82594	4.79126	4.75475	4.80912	4.84833	4.95743	4.73502	4.83569	4.89141
ENSMUSG00000010064	Slc38a3	0.118298		6.59071	7.18199	0.00736389	0.107711	6.83858	6.39384	6.58737	6.54605	6.68236	6.53382	6.57552	6.62035	6.56907	6.60354	6.57942	6.51292
ENSMUSG00000062270	Morf4l1	-0.104173		7.28814	7.17945	0.00737435	0.107711	7.20655	7.26015	7.18955	7.33377	7.28118	7.25988	7.35697	7.2416	7.39191	7.22927	7.42074	7.2666
ENSMUSG00000032420	Nt5e	0.183101		3.90269	7.17802	0.00738019	0.107711	3.85009	4.11239	3.98496	4.00513	4.11151	3.89886	3.86883	3.84485	3.76715	3.66322	3.8206	3.84837
ENSMUSG00000022114	Spry2	0.119489		5.39814	7.17474	0.00739371	0.107711	5.46447	5.432	5.35411	5.48993	5.43269	5.32805	5.34842	5.35828	5.33543	5.40521	5.38801	5.43304
ENSMUSG00000024143	Rhoq	0.139609		5.44384	7.17424	0.00739576	0.107711	5.55299	5.32998	5.54118	5.58705	5.49642	5.2769	5.26333	5.41786	5.45101	5.4265	5.5075	5.43754
ENSMUSG00000037965	Zc3h7a	0.111259		6.24664	7.1651	0.00743354	0.108128	6.24185	6.39384	6.32844	6.26273	6.31478	6.26728	6.19146	6.19058	6.15952	6.26255	6.16882	6.15774
ENSMUSG00000026385	Dbi	0.208275		7.98311	7.15936	0.00745737	0.108342	7.89547	8.15638	7.91449	8.24291	8.04661	7.71295	8.07722	7.79561	8.0286	7.76425	8.13555	7.92485
ENSMUSG00000078812	Eif5a	0.108474		7.52005	7.15708	0.00746686	0.108347	7.49782	7.54168	7.53615	7.60311	7.51265	7.37142	7.58418	7.45923	7.53961	7.47038	7.58832	7.52192
ENSMUSG00000005774	Rfx5	0.124388		5.50691	7.1537	0.00748096	0.108419	5.45542	5.56509	5.56556	5.55107	5.56998	5.37626	5.52524	5.4659	5.4522	5.55232	5.4575	5.53414
ENSMUSG00000048782	Insc	-0.312144		2.55609	7.14715	0.00750832	0.108582	2.41934	2.27988	2.24024	2.55222	2.56654	2.4499	2.78491	2.71527	2.82721	2.71816	2.63146	2.33991
ENSMUSG00000021400	Wrnip1	-0.125301		5.50494	7.14663	0.0075105	0.108582	5.50995	5.3639	5.39054	5.45559	5.4766	5.52374	5.48187	5.50567	5.59631	5.50752	5.61675	5.60383
ENSMUSG00000033253	Szt2	-0.0906929		6.78173	7.14043	0.00753653	0.108761	6.75305	6.61446	6.6882	6.65722	6.74031	6.90432	6.87413	6.88752	6.77629	6.84969	6.76461	6.83399
ENSMUSG00000019173	Rab5c	0.0976307		6.86781	7.1393	0.00754126	0.108761	6.88563	6.91323	6.85796	6.95689	6.90096	6.77228	6.9519	6.80612	6.86636	6.81559	6.86893	6.80687
ENSMUSG00000027663	Zmat3	-0.109903		6.84035	7.13607	0.00755486	0.108825	6.82811	6.69342	6.72359	6.80093	6.79513	6.85881	6.77784	6.89952	6.88637	6.97376	6.95254	6.8652
ENSMUSG00000019916	P4ha1	-0.166387		4.82605	7.11804	0.00763122	0.109791	4.80793	4.77617	4.7285	4.74179	4.75515	4.86698	4.80542	4.79061	4.8273	4.87234	5.1419	4.74851
ENSMUSG00000034158	Lrrc58	0.13346		6.16232	7.11141	0.0076595	0.110008	6.15722	6.28049	6.29636	6.23221	6.29165	6.03474	5.93888	6.1066	6.04787	6.22929	6.08583	6.19805
ENSMUSG00000027796	Smad9	0.161933		4.72926	7.10785	0.00767473	0.110008	4.8958	4.9595	4.79186	4.64514	4.78947	4.73084	4.71761	4.63329	4.54126	4.60414	4.62966	4.75213
ENSMUSG00000003868	Ruvbl2	-0.157588		4.49225	7.10637	0.00768104	0.110008	4.50457	4.32844	4.28371	4.37511	4.30126	4.5556	4.4714	4.57252	4.55466	4.60414	4.73135	4.54474
ENSMUSG00000055567	Unc80	-0.115186		8.92079	7.10583	0.00768338	0.110008	8.90629	8.89494	8.88276	8.94368	8.86697	9.00815	8.79787	9.00378	8.94606	8.92139	8.96102	8.90356
ENSMUSG00000026664	Phyh	0.118749		6.17624	7.10205	0.00769958	0.110107	6.14391	6.33075	6.16474	6.33706	6.21397	6.11862	6.11358	6.05698	6.21402	6.04585	6.24799	6.09791
ENSMUSG00000027881	Prpf38b	0.118462		7.58528	7.09826	0.00771589	0.110207	7.62754	7.77563	7.66327	7.61965	7.62146	7.55541	7.47082	7.53944	7.54717	7.50331	7.45633	7.6132
ENSMUSG00000021131	Erh	-0.309234		2.40422	7.09144	0.00774528	0.110494	2.00145	2.26847	2.12567	2.27812	2.42661	2.1282	2.42877	2.64373	2.56121	2.73342	2.63146	2.41481
ENSMUSG00000060961	Slc4a4	0.104369		9.37728	7.08541	0.00777142	0.110733	9.48994	9.46619	9.41568	9.47634	9.48169	9.38663	9.29822	9.33603	9.37525	9.33763	9.19724	9.23033
ENSMUSG00000049470	Aff4	-0.112083		8.47428	7.0823	0.00778491	0.11075	8.43794	8.42557	8.47209	8.48247	8.48079	8.40476	8.36012	8.47548	8.47662	8.58248	8.57401	8.50365
ENSMUSG00000038046	Mrm3	-0.22821		3.15262	7.08084	0.00779126	0.11075	2.91778	2.96416	2.98164	3.0781	3.15954	3.16652	3.11881	3.08294	3.20688	3.15215	3.37888	3.49842
ENSMUSG00000061665	Cd2ap	0.13629		5.79485	7.07631	0.00781096	0.110897	5.77006	6.04404	5.94584	5.98399	5.85056	5.69318	5.68476	5.79884	5.69441	5.62777	5.55015	5.81731
ENSMUSG00000020737	Jpt1	-0.177181		4.79905	7.07318	0.00782465	0.110958	4.71246	4.55676	4.62896	4.66451	4.75332	4.68947	4.8759	5.10367	4.84377	5.02123	4.89235	4.73579
ENSMUSG00000029623	Pdap1	0.129984		5.93251	7.0686	0.00784464	0.111014	5.88061	6.08041	6.03107	5.90677	5.91988	5.90354	5.94056	5.81159	5.93029	5.90888	5.95036	5.91004
ENSMUSG00000000340	Dbt	0.147666		4.54672	7.068	0.00784727	0.111014	4.69143	4.65428	4.51978	4.6427	4.70681	4.3964	4.52637	4.44972	4.40241	4.56842	4.54326	4.41848
ENSMUSG00000003974	Grm3	-0.193077		3.7863	7.06311	0.00786873	0.111107	3.71641	3.63635	3.70673	3.77937	3.77169	3.86209	3.83657	3.77959	4.02314	3.7064	3.87603	3.69904
ENSMUSG00000006390	Elovl1	0.123161		4.99746	7.06223	0.00787259	0.111107	5.0924	4.98762	4.97674	5.04689	5.0501	4.9585	4.93972	4.95726	4.96247	4.96415	4.98435	5.04077
ENSMUSG00000066036	Ubr4	-0.104959		8.26109	7.05382	0.00790964	0.111497	8.28792	7.98976	8.19382	8.14047	8.1987	8.36768	8.23078	8.37827	8.31722	8.38748	8.34108	8.24813
ENSMUSG00000049232	Tigd2	0.150682		4.59734	7.05037	0.00792489	0.111579	4.66813	4.77819	4.5754	4.73722	4.66266	4.43332	4.71958	4.4888	4.50491	4.30541	4.58378	4.65119
ENSMUSG00000058886	Deaf1	0.121703		6.14807	7.04301	0.00795752	0.111906	6.14602	6.12223	6.18419	6.27223	6.22259	6.12074	6.23061	6.17938	6.04075	6.12827	6.00194	6.10711
ENSMUSG00000023169	Slc38a1	0.0938281		8.80499	7.03178	0.00800758	0.112476	8.84431	8.78907	8.87613	8.81603	8.84716	8.81671	8.69504	8.79159	8.76613	8.81881	8.73657	8.85195
ENSMUSG00000020806	Rhbdf2	-0.223023		5.03029	7.02413	0.00804183	0.112824	4.87391	4.93443	4.84895	4.75088	4.86596	5.28703	5.44073	5.1787	4.91995	5.24139	4.97253	4.85153
ENSMUSG00000098557	Kctd12	0.146356		8.37841	7.02146	0.00805384	0.112835	8.50906	8.37323	8.46091	8.52797	8.4729	8.34166	8.20381	8.33177	8.24708	8.48848	8.26265	8.27257
ENSMUSG00000035776	Cd99l2	-0.106884		6.48852	7.01972	0.00806168	0.112835	6.41104	6.42888	6.42426	6.48606	6.44799	6.50592	6.54034	6.54655	6.52323	6.48906	6.58276	6.46526
ENSMUSG00000024140	Epas1	0.106888		7.24841	7.01205	0.00809629	0.113115	7.35558	7.31424	7.19453	7.27195	7.29728	7.18911	7.31401	7.18042	7.18164	7.26582	7.14233	7.25677
ENSMUSG00000018634	Crhr1	-0.183208		6.54583	7.00965	0.00810716	0.113115	6.37072	6.2262	6.35284	6.57129	6.45307	6.45968	6.4888	6.6762	6.70747	6.79664	6.82172	6.49577
ENSMUSG00000020658	Efr3b	0.0953272		8.18016	7.00626	0.0081225	0.113115	8.21761	8.17923	8.23965	8.13332	8.28228	8.2282	8.17614	8.13458	8.10687	8.19918	8.06196	8.18785
ENSMUSG00000043259	Fam13c	0.130006		5.53573	7.00529	0.00812692	0.113115	5.5667	5.72919	5.64049	5.56402	5.56164	5.33172	5.38357	5.51461	5.58656	5.51306	5.48152	5.51831
ENSMUSG00000054115	Skp2	-0.170704		3.84805	7.00475	0.00812937	0.113115	3.79738	3.9142	3.75377	3.72505	3.68605	3.86884	3.81465	3.83774	3.91647	3.84985	3.88687	4.076
ENSMUSG00000030616	Sytl2	-0.11489		6.04163	6.99531	0.00817236	0.113461	5.87892	6.09744	5.96846	6.00883	5.99921	6.037	6.10231	6.13587	6.08913	6.14263	6.05814	5.95857
ENSMUSG00000001416	Cct3	-0.118552		6.81596	6.99233	0.00818595	0.113461	6.73868	6.77384	6.70476	6.78332	6.77363	6.75916	6.94477	6.7924	6.88946	6.82051	7.02135	6.75691
ENSMUSG00000033161	Atp1a1	-0.120245		10.57	6.99095	0.00819228	0.113461	10.5542	10.389	10.4743	10.4075	10.5034	10.808	10.6881	10.641	10.6412	10.5209	10.5047	10.6487
ENSMUSG00000027447	Cst3	0.166638		8.36793	6.99089	0.00819258	0.113461	8.36148	8.49134	8.24154	8.62465	8.4437	8.09535	8.47766	8.193	8.30505	8.33059	8.54864	8.20658
ENSMUSG00000036111	Lmo1	-0.315119		2.29713	6.98588	0.00821553	0.113647	2.0261	2.11121	2.08945	2.22691	2.3894	2.44086	2.50373	2.35609	2.14317	2.32357	2.49649	2.33991
ENSMUSG00000047632	Fgfbp3	0.227875		3.43903	6.97809	0.00825137	0.114009	3.38125	3.64961	3.48764	3.55898	3.60722	3.36593	3.33949	3.49341	3.52089	3.3631	3.08476	3.34408
ENSMUSG00000043940	Wdfy3	-0.109804		8.49526	6.96342	0.00831929	0.114739	8.50755	8.33766	8.42941	8.41507	8.46914	8.63334	8.4274	8.57445	8.53215	8.57164	8.53264	8.48585
ENSMUSG00000032908	Sgpp2	-0.119221		6.57332	6.9625	0.00832356	0.114739	6.61924	6.49465	6.4291	6.46273	6.51268	6.72	6.49857	6.62397	6.68581	6.55067	6.62597	6.62116
ENSMUSG00000029049	Morn1	0.255221		3.13489	6.95991	0.00833564	0.114766	3.19818	3.30314	3.20686	3.2026	3.34102	3.07015	3.26064	2.91078	2.906	2.94487	2.91165	3.26025
ENSMUSG00000039954	Stk32a	0.149558		5.07407	6.9541	0.00836273	0.114766	5.07773	5.36925	5.08342	5.22383	5.22	4.94257	5.04072	4.81976	4.92168	5.12758	4.99273	4.99268
ENSMUSG00000022297	Fzd6	0.178112		4.00338	6.95357	0.00836522	0.114766	4.1483	4.08662	4.22926	4.06467	4.07095	3.64314	4.00407	3.97361	3.97412	3.87071	3.86876	4.02909
ENSMUSG00000043065	Spice1	-0.210772		3.82589	6.95292	0.00836826	0.114766	3.91751	3.60493	3.70273	3.85721	3.60722	3.82088	3.91075	3.95731	3.96746	3.86379	3.96734	3.66493
ENSMUSG00000033389	Arhgap44	-0.114572		7.12047	6.95095	0.00837748	0.114766	7.13648	6.99559	7.05279	6.9396	7.05296	7.23982	7.20205	7.13983	7.11612	7.11155	7.15621	7.26439
ENSMUSG00000040258	Nxph4	-0.179399		4.21076	6.94965	0.00838356	0.114766	4.04959	3.93962	4.15526	4.11484	4.07389	4.30968	4.09779	4.28184	4.27057	4.41596	4.45136	4.26752
ENSMUSG00000026864	Hspa5	-0.351511		8.13883	6.93745	0.00844096	0.115418	8.06653	7.77614	7.79516	7.86731	7.85413	8.12669	7.75884	8.37106	8.19775	8.63447	8.91666	7.68966
ENSMUSG00000005580	Adcy9	-0.159375		4.9792	6.92822	0.00848459	0.115792	5.05096	4.7822	4.928	4.7977	4.88447	5.14676	5.10382	5.0292	4.97747	4.90135	4.98938	5.09302
ENSMUSG00000020572	Nampt	0.129569		6.32209	6.92753	0.00848787	0.115792	6.26144	6.58313	6.46606	6.37577	6.35031	6.08565	6.20275	6.23791	6.33091	6.21033	6.35916	6.34114
ENSMUSG00000061904	Slc25a3	-0.104007		8.63732	6.92443	0.0085026	0.11586	8.57709	8.50554	8.54007	8.64704	8.64087	8.64643	8.73254	8.65966	8.68569	8.6008	8.76854	8.62235
ENSMUSG00000003273	Car11	-0.105312		5.94832	6.91925	0.00852729	0.115963	5.91648	5.73853	5.81146	5.88938	5.84542	6.07254	6.00084	6.00876	6.03995	5.91726	6.0827	6.00854
ENSMUSG00000025083	Afap1l2	-0.108211		7.39433	6.91874	0.00852971	0.115963	7.39632	7.31701	7.3138	7.18448	7.28403	7.57388	7.47082	7.4782	7.4239	7.50997	7.43496	7.29414
ENSMUSG00000029600	Rita1	-0.178423		3.91643	6.90989	0.00857202	0.116379	3.93713	3.57744	3.71071	3.93506	3.73508	3.99153	4.04229	3.97361	4.02314	3.82869	4.09742	4.04392
ENSMUSG00000021314	Amph	-0.105614		8.01937	6.90825	0.00857991	0.116379	7.98246	7.97886	7.9695	7.96211	8.0126	8.12281	8.073	8.07369	8.07138	8.10055	8.0026	7.86204
ENSMUSG00000039936	Pik3cd	-0.174011		4.62296	6.90513	0.00859487	0.116448	4.62643	4.38503	4.5061	4.36626	4.58456	4.75475	4.69779	4.897	4.6638	4.83214	4.58156	4.45443
ENSMUSG00000031060	Rbm10	-0.135932		6.16213	6.90245	0.00860779	0.11649	6.21731	5.97637	6.10551	5.97819	6.06485	6.23169	6.06799	6.27126	6.17984	6.32811	6.28533	6.18072
ENSMUSG00000078713	Tomm5	-0.248328		3.2788	6.8995	0.00862198	0.116549	3.02559	2.99911	2.92795	3.34149	3.20843	3.08183	3.64702	3.27405	3.42686	3.2133	3.7232	3.25516
ENSMUSG00000039959	Hip1	0.110339		6.99581	6.89528	0.00864236	0.116692	7.15405	7.0068	6.97178	6.96424	7.04251	7.11575	7.01932	6.9274	6.91522	7.07832	6.89556	6.82243
ENSMUSG00000030435	U2af2	-0.0946631		6.69206	6.89011	0.00866737	0.116896	6.66654	6.56224	6.58466	6.61115	6.63148	6.76188	6.77359	6.7818	6.71296	6.77052	6.76216	6.65921
ENSMUSG00000039629	Strip2	0.110198		7.77317	6.86595	0.00878536	0.118353	7.80825	7.87871	7.93547	7.772	7.82786	7.77135	7.70128	7.80384	7.66692	7.67913	7.58859	7.80901
ENSMUSG00000030447	Cyfip1	0.112276		6.46308	6.85512	0.00883877	0.118937	6.59061	6.55404	6.47076	6.52169	6.54318	6.51779	6.43356	6.39503	6.44683	6.33812	6.2962	6.41939
ENSMUSG00000032356	Rasgrf1	-0.124196		7.63015	6.85028	0.00886273	0.119061	7.55027	7.49132	7.53137	7.61374	7.52021	7.69096	7.50201	7.70699	7.72659	7.59572	7.79082	7.79352
ENSMUSG00000031762	Mt2	0.270498		6.62034	6.8481	0.00887356	0.119061	6.61162	6.96718	6.54565	6.65359	6.76094	6.47636	6.82199	6.18359	6.33285	6.4022	6.66898	6.82672
ENSMUSG00000058230	Arhgap35	-0.10313		7.53164	6.84691	0.00887949	0.119061	7.52698	7.36737	7.46959	7.47146	7.50534	7.5661	7.49513	7.57513	7.51697	7.67814	7.65665	7.52298
ENSMUSG00000021461	Fancc	-0.166018		4.08045	6.84517	0.00888813	0.119061	4.01615	3.87334	3.97176	4.05002	4.07095	4.06102	4.21675	4.13304	4.18986	4.1146	4.05961	4.16548
ENSMUSG00000062683	Atp5g2	0.219394		3.36735	6.84016	0.0089131	0.11926	3.32277	3.56349	3.27833	3.70179	3.51089	3.28237	3.50828	3.15903	3.26782	3.22415	3.37375	3.14398
ENSMUSG00000076437	Selenoh	-0.169256		4.03968	6.83628	0.00893247	0.119375	3.88419	3.71415	3.94835	4.06467	3.8996	3.89224	4.31888	4.04323	4.27328	4.02131	4.18781	4.11302
ENSMUSG00000098188	Sowahc	0.242601		3.644	6.83441	0.00894183	0.119375	3.85009	3.91786	3.70673	3.63461	3.7535	3.48943	3.45733	3.77588	3.16089	3.63506	3.64025	3.56159
ENSMUSG00000066152	Slc31a2	-0.155517		4.07568	6.82998	0.00896405	0.11947	3.97243	3.89948	3.95172	4.04633	4.03526	4.03423	4.10081	4.22578	4.13739	4.00254	4.27012	4.17897
ENSMUSG00000078552	Dcdc2b	-0.292461		2.94564	6.82897	0.00896909	0.11947	2.93089	2.39984	2.61623	2.93386	2.76116	3.30247	2.851	2.91754	3.14326	3.10011	3.2946	2.8181
ENSMUSG00000110218	Gm20219	-0.276757		3.29414	6.82646	0.00898172	0.119504	3.28753	2.8539	3.0895	3.05626	3.14844	3.34185	3.1943	3.28454	3.3572	3.3233	3.47297	3.8382
ENSMUSG00000035901	Dennd5a	-0.102352		8.59402	6.82128	0.00900781	0.119711	8.57943	8.50523	8.52263	8.56758	8.57986	8.67007	8.57117	8.65234	8.66538	8.55924	8.63446	8.60946
ENSMUSG00000035868	Zfp983	-0.195931		3.9982	6.81937	0.00901744	0.119711	3.89092	3.93601	3.87931	4.00892	3.97688	3.92826	3.81833	4.04323	4.01023	4.02752	4.4119	3.96512
ENSMUSG00000022561	Gpaa1	-0.14154		5.05522	6.81398	0.00904471	0.119805	5.12128	4.67604	4.84171	4.98273	4.98299	5.15369	5.10983	5.11106	5.10134	5.22663	5.14791	5.11003
ENSMUSG00000053012	Krcc1	0.168696		4.35883	6.81167	0.00905642	0.119805	4.40239	4.612	4.41635	4.63289	4.3981	4.06985	4.39961	4.2066	4.39249	4.05814	4.33222	4.29504
ENSMUSG00000024163	Mapk8ip3	-0.114866		8.66914	6.81035	0.00906308	0.119805	8.72836	8.39636	8.56213	8.58834	8.64038	8.79282	8.66627	8.73975	8.7096	8.73006	8.71495	8.71719
ENSMUSG00000033526	Ppip5k1	-0.124222		7.74094	6.8061	0.00908471	0.119805	7.76406	7.58345	7.61842	7.65882	7.65565	7.95121	7.76623	7.78802	7.79899	7.63257	7.80992	7.81809
ENSMUSG00000060530	A930017M01Rik	-0.239194		3.33598	6.80576	0.00908644	0.119805	3.07957	3.22851	3.3413	3.41769	3.154	3.3223	3.13658	3.33589	3.41711	3.22415	3.60569	3.65338
ENSMUSG00000031700	Gpt2	0.129511		5.88224	6.80449	0.00909288	0.119805	5.93205	5.94355	5.89428	5.98012	5.9076	5.80043	5.95065	5.73334	5.84923	5.93552	5.94778	5.68456
ENSMUSG00000041870	Ankrd13a	0.11142		6.41368	6.80403	0.00909525	0.119805	6.45764	6.44734	6.5124	6.38383	6.38794	6.48243	6.40451	6.34766	6.34254	6.45322	6.31304	6.41655
ENSMUSG00000023952	Gtpbp2	-0.0923699		6.96464	6.802	0.00910557	0.119807	6.97418	6.77131	6.83718	6.8599	6.86457	7.03621	7.02529	7.06915	7.028	7.09577	7.00362	6.96787
ENSMUSG00000033152	Podxl2	0.105094		7.39624	6.79951	0.00911829	0.119838	7.47591	7.29045	7.48739	7.38613	7.47846	7.3953	7.3733	7.3514	7.24742	7.50914	7.32638	7.40651
ENSMUSG00000045092	S1pr1	0.111212		7.28134	6.79759	0.00912812	0.119838	7.27111	7.35663	7.22789	7.37221	7.353	7.26213	7.27006	7.20307	7.35982	7.22725	7.33003	7.12251
ENSMUSG00000026880	Stom	0.16092		4.14737	6.78559	0.00918969	0.120196	4.18707	4.36374	4.25401	4.20691	4.15926	3.98222	4.10382	4.12431	4.01347	4.1291	4.24227	3.96512
ENSMUSG00000064293	Cntn4	-0.123039		5.32813	6.78463	0.00919461	0.120196	5.27055	5.32998	5.36425	5.36966	5.23843	5.30208	5.32664	5.31799	5.38128	5.35182	5.32168	5.35911
ENSMUSG00000045193	Cirbp	0.227899		6.81967	6.78451	0.00919524	0.120196	6.69372	7.00207	6.945	6.9696	6.93364	6.70403	7.07799	6.80065	6.7396	6.55336	6.34089	6.91362
ENSMUSG00000035653	Lrfn5	-0.198432		4.17042	6.78437	0.00919594	0.120196	4.03144	4.03365	4.04924	4.36033	4.13418	4.11601	4.01051	4.11846	4.20126	4.35065	4.46106	4.10739
ENSMUSG00000008450	Nutf2	0.209057		3.38661	6.78185	0.00920892	0.120233	3.34252	3.61848	3.58625	3.57954	3.33124	3.25169	3.2927	3.25284	3.39742	3.33335	3.44391	3.16583
ENSMUSG00000046480	Scn4b	-0.162703		6.21736	6.77572	0.00924064	0.120515	6.11045	5.96404	6.01989	6.20435	6.1113	6.31753	6.10005	6.309	6.42146	6.1632	6.34023	6.44976
ENSMUSG00000030265	Kras	0.0981358		6.91567	6.77054	0.00926746	0.120732	6.93852	7.16254	6.97964	7.04037	6.96599	6.8223	6.72007	6.79791	6.76816	6.90718	6.86117	6.9671
ENSMUSG00000048371	Pdp2	0.167401		4.57664	6.76776	0.00928193	0.120787	4.64246	4.66955	4.74993	4.54415	4.65092	4.56187	4.55309	4.61262	4.4098	4.57691	4.37132	4.53218
ENSMUSG00000031458	Coprs	-0.160986		4.26235	6.76459	0.00929841	0.120823	4.04054	4.03028	4.21812	4.17349	4.18934	4.25142	4.45497	4.25007	4.30798	4.27183	4.5704	4.29752
ENSMUSG00000021890	Eaf1	0.131719		5.6895	6.76333	0.00930502	0.120823	5.67293	5.77024	5.81793	5.74214	5.74312	5.5927	5.67567	5.67173	5.67715	5.71685	5.47196	5.69399
ENSMUSG00000029752	Asns	-0.132523		5.69899	6.75692	0.00933846	0.12107	5.67391	5.57671	5.63526	5.5021	5.73758	5.7326	5.68476	5.66773	5.83923	5.67299	5.7758	5.84382
ENSMUSG00000038055	Dexi	-0.1476		4.9783	6.75345	0.00935665	0.12107	4.96435	4.68894	4.83443	4.99999	4.81776	5.04306	5.02966	4.96706	5.04549	5.00088	5.20531	5.07148
ENSMUSG00000033364	Usp37	-0.143323		5.17926	6.75157	0.0093665	0.12107	5.22737	5.14103	5.11379	5.10299	5.09557	5.08428	5.02808	5.20931	5.19986	5.25202	5.30293	5.35317
ENSMUSG00000049791	Fzd4	0.185451		4.45583	6.75114	0.00936878	0.12107	4.37627	4.58234	4.65191	4.51776	4.61711	4.18259	4.35981	4.50907	4.17836	4.44638	4.57711	4.38859
ENSMUSG00000038644	Pold1	-0.181162		3.72079	6.74993	0.00937516	0.12107	3.85009	3.24025	3.51521	3.54336	3.66674	3.8587	3.87237	3.76468	3.79376	3.73322	3.89046	3.76136
ENSMUSG00000021371	Mcur1	0.125127		4.91949	6.74754	0.00938772	0.121101	5.00521	4.98064	4.92114	4.9633	5.02757	4.8172	5.02171	4.87634	4.91477	4.78348	4.84313	4.85657
ENSMUSG00000039701	Usp53	0.142141		5.19726	6.74383	0.00940722	0.121107	5.27826	5.47112	5.33747	5.20245	5.3136	5.10445	5.09627	5.04317	4.98574	5.09841	5.0565	5.29736
ENSMUSG00000034201	Gas2l1	-0.16661		4.23254	6.74312	0.00941101	0.121107	4.32753	3.98566	3.91424	4.08639	4.13699	4.2694	4.3446	4.45437	4.24048	4.2213	4.47309	4.21347
ENSMUSG00000024750	Zfand5	0.110473		8.52625	6.74075	0.0094235	0.121107	8.43003	8.69307	8.68404	8.67701	8.64199	8.32241	8.45423	8.48759	8.49194	8.51245	8.38553	8.477
ENSMUSG00000064036	Mro	0.154728		3.73551	6.73881	0.00943376	0.121107	3.86041	3.80387	3.71467	3.90687	3.78607	3.68967	3.71564	3.69561	3.65135	3.64316	3.71917	3.62605
ENSMUSG00000024614	Tmx3	0.0985732		6.63679	6.73776	0.00943931	0.121107	6.66948	6.84185	6.76915	6.80749	6.70809	6.55753	6.38171	6.56064	6.52038	6.49803	6.56881	6.68922
ENSMUSG00000025780	Itih5	0.105652		6.1551	6.73153	0.00947233	0.121323	6.21999	6.24671	6.1698	6.22081	6.23378	6.09649	6.09476	6.10956	6.03359	6.10865	6.05334	6.25076
ENSMUSG00000095139	Pou3f2	0.194318		3.65117	6.72775	0.00949244	0.121323	3.75008	3.88086	3.66221	3.81882	3.71642	3.52408	3.47141	3.59384	3.36229	3.75582	3.62308	3.59015
ENSMUSG00000037341	Slc9a7	-0.157553		4.63554	6.72735	0.00949456	0.121323	4.63847	4.43184	4.58627	4.60809	4.63113	4.70087	4.67972	4.7228	4.73026	4.63292	4.71927	4.511
ENSMUSG00000042529	Kcnj12	-0.12329		6.14271	6.72688	0.00949704	0.121323	6.22132	5.95783	5.93738	5.95772	6.09622	6.29827	6.2416	6.13006	6.20979	6.1412	6.18574	6.26853
ENSMUSG00000040740	Slc25a34	0.232448		3.55893	6.71815	0.00954368	0.121787	3.73521	3.53042	3.71863	3.67815	3.62733	3.53261	3.82199	3.31044	3.42686	3.54277	3.52938	3.13293
ENSMUSG00000038485	Socs7	-0.0902329		7.63612	6.70774	0.00959951	0.122368	7.56873	7.495	7.55037	7.57299	7.63866	7.65159	7.62751	7.67868	7.73373	7.71729	7.71861	7.65821
ENSMUSG00000085148	Mir22hg	0.187687		3.90322	6.69772	0.0096536	0.122824	3.83622	3.92878	4.05238	4.10068	3.98937	3.60318	3.7391	3.89363	3.89556	3.84985	4.0043	3.89817
ENSMUSG00000002820	Atg4d	-0.116915		5.78717	6.69727	0.00965604	0.122824	5.76823	5.60308	5.54898	5.68991	5.74312	5.84821	5.97637	5.78966	5.85195	5.76499	5.87255	5.92453
ENSMUSG00000019966	Kitl	0.0941505		7.37913	6.68143	0.00974222	0.123653	7.3403	7.52798	7.54871	7.41359	7.4665	7.31842	7.20977	7.36907	7.35121	7.33592	7.26403	7.36668
ENSMUSG00000024816	Frmd8	-0.131899		5.04522	6.67995	0.00975032	0.123653	5.03739	4.82374	4.80495	4.99808	4.98455	5.07116	5.0703	5.16599	5.14776	5.04894	5.20819	5.11845
ENSMUSG00000027479	Mapre1	0.127679		6.97543	6.67956	0.00975246	0.123653	6.92957	7.09669	7.07535	7.10384	7.0773	6.75552	6.94981	6.98442	6.87038	7.05383	6.91906	6.84461
ENSMUSG00000032553	Srprb	-0.117509		5.48188	6.66339	0.00984133	0.124646	5.51866	5.27257	5.37432	5.37555	5.43155	5.51731	5.56845	5.54547	5.51296	5.5053	5.60805	5.51193
ENSMUSG00000041046	Ramp3	-0.198413		4.08646	6.66012	0.00985945	0.124743	4.11423	3.78797	3.82159	3.96662	3.98002	4.01609	4.37736	4.04631	4.18986	3.961	4.26459	4.3557
ENSMUSG00000033760	Rbm4b	-0.142737		4.76327	6.65435	0.00989139	0.125013	4.64445	4.65208	4.66222	4.81947	4.70681	4.76746	4.67161	4.79978	4.79002	4.84801	4.91547	4.85153
ENSMUSG00000041891	Lman1	0.0941815		5.95882	6.64891	0.00992166	0.125195	6.00592	6.05571	6.03266	6.04716	5.97508	5.92639	5.88293	5.89183	5.88061	5.91475	5.87346	6.00324
ENSMUSG00000002602	Axl	0.12139		5.52645	6.64797	0.00992689	0.125195	5.67975	5.33956	5.55231	5.56531	5.6684	5.52267	5.46086	5.46705	5.55246	5.49638	5.48628	5.49153
ENSMUSG00000043391	2510009E07Rik	0.131965		6.45286	6.62299	0.0100671	0.126723	6.48845	6.58888	6.54174	6.52765	6.50128	6.292	6.44905	6.32179	6.2941	6.61543	6.35916	6.40855
ENSMUSG00000039199	Zdhhc1	-0.115188		5.50975	6.62257	0.0100695	0.126723	5.49127	5.26971	5.42607	5.33683	5.52136	5.5804	5.55529	5.60842	5.56465	5.5609	5.58938	5.56119
ENSMUSG00000026213	Stk11ip	-0.123319		5.27561	6.62068	0.0100801	0.126723	5.26797	5.07704	5.15381	5.14843	5.17834	5.31203	5.27006	5.44384	5.36489	5.35676	5.40318	5.27617
ENSMUSG00000005779	Psmb4	-0.108583		6.40414	6.59837	0.0102072	0.128011	6.30237	6.23723	6.19843	6.36249	6.40727	6.32921	6.60082	6.42734	6.54073	6.35302	6.60261	6.42223
ENSMUSG00000051721	Wdcp	-0.209021		3.70524	6.597	0.0102151	0.128011	3.68193	3.41609	3.56882	3.55379	3.63927	3.66659	3.53086	3.69168	3.85642	3.90144	4.01421	3.81073
ENSMUSG00000046329	Slc25a23	0.10161		8.4299	6.59512	0.0102258	0.128011	8.45208	8.44772	8.44472	8.40827	8.44214	8.42166	8.43595	8.46269	8.43406	8.44438	8.33795	8.42303
ENSMUSG00000039103	Nexn	0.208071		3.73036	6.59505	0.0102262	0.128011	3.88082	3.93962	3.9348	3.77046	3.87961	3.64314	3.48996	3.70736	3.67199	3.56427	3.34261	3.81073
ENSMUSG00000025813	Homer2	0.197033		5.8641	6.59326	0.0102366	0.128011	5.79537	6.05488	6.05318	5.9675	5.91907	5.61396	5.79146	5.76646	5.66588	6.21373	5.70613	5.69211
ENSMUSG00000022552	Sharpin	0.113516		5.30529	6.58449	0.0102871	0.128507	5.34099	5.35043	5.38432	5.33834	5.24235	5.2435	5.35855	5.27786	5.28942	5.26521	5.29481	5.2724
ENSMUSG00000027652	Ralgapb	-0.0898089		7.51058	6.57644	0.0103337	0.128727	7.49396	7.48023	7.52178	7.48207	7.5167	7.54359	7.47286	7.5334	7.52437	7.52238	7.55898	7.47319
ENSMUSG00000029426	Scarb2	0.0945015		7.27254	6.57619	0.0103352	0.128727	7.25752	7.36235	7.3138	7.34882	7.33079	7.15012	7.19535	7.22161	7.23012	7.31768	7.2809	7.24655
ENSMUSG00000021109	Hif1a	0.0974134		7.72061	6.57399	0.010348	0.128727	7.75165	7.90222	7.86177	7.81273	7.81607	7.63187	7.55941	7.62835	7.57976	7.69261	7.55332	7.80009
ENSMUSG00000059119	Nap1l4	-0.093541		6.96366	6.5734	0.0103514	0.128727	6.89779	6.885	6.92758	6.92862	6.91535	6.94605	7.05286	6.97108	7.01836	6.99766	7.05856	6.95185
ENSMUSG00000051154	Commd3	0.1159		5.93276	6.5721	0.0103589	0.128727	5.88483	6.14269	5.93823	6.14265	5.93287	5.83534	5.99273	5.89355	5.85466	5.71972	5.91198	5.89785
ENSMUSG00000059336	Slc14a1	0.15421		4.94633	6.56235	0.0104159	0.129223	5.01756	5.09654	4.94499	5.04689	4.99697	4.96797	4.99273	4.95889	4.88148	4.95604	4.70302	4.75032
ENSMUSG00000020953	Coch	-0.32063		2.31687	6.55949	0.0104326	0.129223	2.06229	2.01884	2.03969	2.43301	2.1322	2.26765	2.29798	2.38563	2.13129	2.47653	2.92573	2.38718
ENSMUSG00000022523	Fgf12	0.100256		6.99089	6.55921	0.0104343	0.129223	6.97853	7.1482	7.08841	7.11972	7.0626	6.94045	6.85547	7.00716	6.95535	6.85406	6.96153	6.88427
ENSMUSG00000032583	Mon1a	-0.167651		4.26442	6.55682	0.0104483	0.129223	4.28221	3.88833	4.18703	4.14963	4.15926	4.38701	4.25522	4.25007	4.34186	4.35805	4.48977	4.32448
ENSMUSG00000060924	Csmd1	-0.145171		4.6805	6.55596	0.0104534	0.129223	4.63246	4.56144	4.68465	4.70015	4.64501	4.72899	4.70773	4.82336	4.70244	4.81969	4.60799	4.51951
ENSMUSG00000028413	B4galt1	0.214839		3.17627	6.54079	0.0105429	0.130193	3.29261	3.30314	3.22923	3.2158	3.45796	3.0164	3.26064	3.13024	2.9674	2.8074	3.27273	3.05312
ENSMUSG00000031770	Herpud1	-0.144164		5.58601	6.53454	0.01058	0.130516	5.46447	5.41786	5.47135	5.51283	5.52136	5.5076	5.49685	5.68466	5.66999	5.67497	5.8933	5.6433
ENSMUSG00000029060	Mib2	-0.110731		6.52354	6.5325	0.0105921	0.13053	6.59679	6.2583	6.36489	6.39548	6.4372	6.68597	6.54756	6.60422	6.58276	6.62467	6.62058	6.49793
ENSMUSG00000052397	Ezr	0.222953		5.04494	6.52781	0.0106201	0.130738	5.23399	5.25388	5.21393	4.87042	5.13263	4.94257	5.047	5.27523	4.59197	4.94297	5.03068	4.84477
ENSMUSG00000041153	Osgin2	-0.117618		5.07984	6.52397	0.010643	0.130885	5.03891	5.13633	5.02548	5.0019	5.05901	5.08718	5.03914	5.08278	5.15951	5.07464	5.14942	5.09302
ENSMUSG00000033883	Zfp267	0.134334		4.8064	6.51804	0.0106785	0.131186	4.88574	5.00835	4.86332	4.91154	4.8317	4.75475	4.75645	4.78877	4.65553	4.80531	4.74531	4.63757
ENSMUSG00000006575	Rundc3a	-0.0927932		8.28147	6.513	0.0107089	0.131397	8.2487	8.15793	8.15071	8.20288	8.20558	8.35631	8.37751	8.3248	8.38786	8.31926	8.34386	8.27446
ENSMUSG00000039285	Azi2	-0.0937818		6.23064	6.51069	0.0107228	0.131397	6.22332	6.25541	6.16763	6.25875	6.15837	6.21389	6.21186	6.22911	6.22524	6.22727	6.30431	6.28672
ENSMUSG00000062908	Acadm	0.114326		5.35036	6.50966	0.010729	0.131397	5.37377	5.5392	5.36803	5.43881	5.35641	5.33539	5.38729	5.30259	5.27465	5.22798	5.26328	5.31579
ENSMUSG00000015027	Galns	0.273352		2.88324	6.50775	0.0107406	0.131403	3.09712	2.8916	2.96174	3.16228	2.95826	2.9286	2.90038	2.88344	2.74388	2.48557	2.51523	2.93722
ENSMUSG00000024663	Rab3il1	0.218457		2.9491	6.50409	0.0107627	0.131471	3.23035	2.73452	3.02704	3.2158	3.09166	2.75714	2.83657	2.93096	2.70434	2.98368	2.95348	2.8181
ENSMUSG00000020061	Mybpc1	0.162253		5.981	6.50316	0.0107683	0.131471	6.17386	6.20015	6.13617	5.95379	6.03278	6.06521	6.00084	5.78042	5.77961	5.9013	5.97088	5.67697
ENSMUSG00000073139	Tmem185a	-0.122302		5.43189	6.4961	0.0108111	0.13178	5.31872	5.42559	5.37432	5.32926	5.47216	5.49127	5.50143	5.48649	5.52775	5.39924	5.44044	5.39539
ENSMUSG00000024558	Mapk4	0.154858		5.73198	6.49532	0.0108159	0.13178	5.81936	5.86708	5.71073	5.75462	5.85824	5.77458	5.78678	5.57355	5.43902	5.70044	5.61784	5.8199
ENSMUSG00000023460	Rab12	0.108277		6.60752	6.48797	0.0108607	0.132099	6.51427	6.76625	6.69525	6.66265	6.6023	6.52368	6.55584	6.56441	6.59902	6.56247	6.58996	6.63592
ENSMUSG00000059552	Trp53	0.167345		4.21194	6.48738	0.0108643	0.132099	4.3	4.15641	4.33617	4.20691	4.39576	4.11032	4.40451	4.1983	4.02955	4.1146	4.0628	4.16276
ENSMUSG00000007029	Vars	-0.0982155		5.92369	6.47534	0.0109382	0.132843	5.97144	5.69548	5.79936	5.79913	5.81942	5.96631	6.06644	5.99445	6.00459	5.95111	5.94864	6.01457
ENSMUSG00000046432	Bex3	0.11565		6.76284	6.47375	0.0109479	0.132843	6.71187	6.86809	6.77582	6.82266	6.73707	6.62143	6.83883	6.71695	6.80133	6.74015	6.79512	6.70982
ENSMUSG00000041483	Zfp281	0.117485		5.72746	6.46716	0.0109886	0.1332	5.70668	5.86992	5.81793	5.82411	5.73758	5.64085	5.61462	5.73525	5.63362	5.69946	5.67626	5.75291
ENSMUSG00000054942	Miga1	0.0983203		6.62144	6.46455	0.0110047	0.13326	6.66213	6.70934	6.70026	6.60113	6.66105	6.586	6.52468	6.61932	6.46705	6.63791	6.63778	6.63249
ENSMUSG00000018199	Ro60	0.111341		6.85934	6.46215	0.0110196	0.133304	6.92998	7.02641	6.97261	6.97446	6.91862	6.82186	6.63352	6.79791	6.73078	6.81648	6.71784	6.91846
ENSMUSG00000040774	Cept1	-0.13575		5.23608	6.45507	0.0110636	0.133699	5.12556	5.35448	5.10928	5.25452	5.25792	5.16883	5.20977	5.23523	5.27195	5.08954	5.38036	5.34362
ENSMUSG00000053465	Hs6st3	-0.319432		2.42929	6.45212	0.011082	0.13373	2.17678	2.24536	2.29428	2.53127	2.3988	2.20496	2.49457	2.61907	2.50709	2.83596	2.45825	2.25072
ENSMUSG00000034101	Ctnnd1	-0.147254		4.11832	6.44952	0.0110982	0.13373	4.03448	4.0235	4.07725	4.13581	4.07682	4.05215	4.19429	4.15322	4.2041	4.19398	4.05961	4.195
ENSMUSG00000025234	Arih1	-0.0844028		7.02503	6.44923	0.0111	0.13373	6.97774	7.05494	7.03901	7.02593	7.04887	7.00205	6.9236	6.9723	7.0284	7.08317	7.09367	7.0421
ENSMUSG00000007944	Ttc9b	-0.143743		5.06362	6.44587	0.011121	0.133848	5.04796	4.77415	4.7881	5.02644	5.01082	5.03257	5.21256	5.14743	5.30139	5.13047	5.24094	4.9461
ENSMUSG00000020620	Abca8b	-0.185845		5.95311	6.43432	0.0111936	0.134584	5.90074	5.88961	5.71866	6.01073	5.88772	6.03399	5.83747	6.20929	6.17912	6.02739	5.88521	5.77174
ENSMUSG00000022672	Prkdc	-0.120295		5.71855	6.42577	0.0112476	0.134994	5.66118	5.66968	5.65192	5.80678	5.63501	5.81186	5.67972	5.7295	5.83374	5.77792	5.77385	5.56838
ENSMUSG00000090626	Tex9	0.176815		4.0734	6.42532	0.0112505	0.134994	4.15949	4.40081	4.1494	4.10068	4.16478	4.13013	3.9911	4.0183	3.93708	3.92156	3.8206	4.00505
ENSMUSG00000038156	Spon1	0.102047		7.01039	6.41962	0.0112866	0.135291	7.04674	7.13058	7.02709	7.0597	7.05259	6.92716	7.04895	6.91056	6.87973	7.09429	6.9692	6.95617
ENSMUSG00000006611	Hfe	0.27167		2.92155	6.40846	0.0113578	0.135898	3.22504	3.09916	3.00127	2.99636	2.98345	2.61168	3.06413	3.00261	2.70434	2.31345	2.90456	2.94986
ENSMUSG00000041685	Fcho2	0.124439		5.8954	6.40808	0.0113602	0.135898	6.05988	6.07959	6.00051	5.95968	5.97979	5.82147	5.63769	5.84564	5.68123	5.77147	5.86435	5.9687
ENSMUSG00000020114	Cand1	-0.0921578		7.04982	6.40485	0.0113809	0.136009	6.99267	6.96321	7.03861	7.00471	7.06739	7.10541	7.03085	7.05658	7.00663	7.1079	7.09211	7.12042
ENSMUSG00000030067	Foxp1	0.120213		4.90448	6.39699	0.0114314	0.136474	4.9451	5.0288	4.9948	4.92164	4.96255	4.94896	4.82199	4.96706	4.84559	4.8445	4.82822	4.71741
ENSMUSG00000004567	Mcoln1	0.116755		6.61066	6.39207	0.0114632	0.136716	6.66065	6.67678	6.65451	6.58216	6.64782	6.55805	6.63457	6.61049	6.55302	6.54311	6.45632	6.72875
ENSMUSG00000004056	Akt2	0.118264		6.76073	6.38909	0.0114824	0.136808	6.87507	6.73911	6.80077	6.7722	6.77002	6.75004	6.77169	6.76785	6.74741	6.84135	6.76608	6.49739
ENSMUSG00000033488	Cryzl2	0.178083		3.37995	6.38697	0.0114961	0.136834	3.53512	3.42125	3.46897	3.60483	3.48025	3.13884	3.38482	3.32067	3.31057	3.35818	3.27823	3.21381
ENSMUSG00000021972	Hmbox1	-0.112011		6.16802	6.37138	0.0115975	0.137778	6.2346	6.07058	6.08035	6.10946	6.11415	6.25702	6.12104	6.19267	6.21683	6.24335	6.23886	6.11626
ENSMUSG00000020435	Osbp2	0.128329		6.55439	6.3712	0.0115987	0.137778	6.68504	6.47368	6.67197	6.60741	6.53575	6.6604	6.48418	6.56118	6.53229	6.45782	6.33364	6.60776
ENSMUSG00000022359	Wdyhv1	-0.167612		3.71583	6.3671	0.0116256	0.137959	3.67415	3.47687	3.59919	3.6198	3.70132	3.76403	3.93465	3.6798	3.74783	3.65122	3.81683	3.85175
ENSMUSG00000035713	Usp35	-0.143149		4.72579	6.36445	0.0116429	0.138026	4.68564	4.41382	4.51296	4.72804	4.66071	4.94417	4.81649	4.84833	4.79379	4.77797	4.78832	4.65313
ENSMUSG00000007739	Cct4	-0.124764		6.42278	6.3611	0.0116649	0.138135	6.31368	6.42502	6.32455	6.51103	6.3406	6.27684	6.46438	6.40046	6.47706	6.39502	6.70718	6.39011
ENSMUSG00000036850	Mrpl41	0.16975		5.16015	6.35952	0.0116753	0.138135	5.01602	5.446	5.06021	5.34886	5.19596	4.85682	5.26063	4.96543	5.16097	5.10282	5.30562	5.11143
ENSMUSG00000022498	Txndc11	-0.104688		5.76366	6.35086	0.0117325	0.138653	5.73311	5.66642	5.69976	5.70402	5.78402	5.69318	5.78396	5.75236	5.84014	5.79257	5.84225	5.85394
ENSMUSG00000038812	Trmt112	-0.232808		2.82489	6.34933	0.0117425	0.138653	2.63496	2.57686	2.7767	2.64293	2.66324	2.82819	3.02012	2.84142	2.96071	2.8146	3.21658	2.78319
ENSMUSG00000023764	Sfi1	-0.188658		4.23165	6.345	0.0117712	0.138798	4.24333	3.96105	4.05551	4.12536	4.21616	4.40804	4.39223	4.31035	4.39	4.35065	4.19945	4.02611
ENSMUSG00000022365	Derl1	-0.0986063		6.09172	6.34316	0.0117835	0.138798	6.03581	5.99467	6.01989	6.11123	6.03353	6.10938	6.18079	6.07447	6.13371	6.06483	6.17252	6.15501
ENSMUSG00000020781	Tsen54	-0.191632		3.32017	6.34219	0.01179	0.138798	3.0913	3.08622	3.16687	3.22887	3.31645	3.33211	3.49915	3.24211	3.50257	3.33335	3.52013	3.42331
ENSMUSG00000046178	Nxph1	-0.147767		4.22234	6.32553	0.0119012	0.139969	4.08813	4.32017	4.2097	4.20029	4.14259	4.22533	4.19146	4.21485	4.22939	4.18012	4.41439	4.23171
ENSMUSG00000054823	Nsd3	-0.0954568		7.11534	6.32298	0.0119183	0.140032	7.04561	7.08941	7.07419	7.07472	7.04663	7.11929	7.03441	7.08837	7.15806	7.2232	7.24976	7.1611
ENSMUSG00000037355	Uvssa	0.182315		5.0292	6.32006	0.0119379	0.140123	4.92722	5.18875	5.22927	5.0923	5.11849	4.85852	4.96481	4.96869	4.8991	5.03669	4.74531	5.23284
ENSMUSG00000051373	Plpp7	-0.137305		4.52323	6.31347	0.0119824	0.140408	4.51549	4.37708	4.31542	4.4412	4.38871	4.53876	4.72546	4.62093	4.55688	4.57267	4.5086	4.65313
ENSMUSG00000028840	Zfp593	-0.230156		2.67605	6.31296	0.0119859	0.140408	2.53547	2.45123	2.37675	2.56259	2.62373	2.58731	2.8293	2.70749	2.67192	2.77826	2.92573	2.92446
ENSMUSG00000020261	Slc36a1	-0.101918		6.54056	6.30743	0.0120233	0.140607	6.5407	6.36197	6.47194	6.36841	6.49144	6.60382	6.57932	6.64804	6.57839	6.71105	6.57998	6.50652
ENSMUSG00000031129	Slc9a9	0.171265		3.44035	6.30695	0.0120266	0.140607	3.50475	3.59582	3.51976	3.68291	3.55776	3.33699	3.46204	3.40482	3.20688	3.26673	3.44391	3.25006
ENSMUSG00000028843	Sh3bgrl3	0.135879		4.76723	6.30337	0.0120509	0.140752	4.73319	4.86412	4.75764	4.88288	4.7859	4.65471	4.80171	4.717	4.80505	4.73691	4.81504	4.64342
ENSMUSG00000048000	Gigyf2	-0.0969801		6.6134	6.30084	0.0120681	0.140778	6.63884	6.60258	6.59385	6.54082	6.60332	6.70733	6.56899	6.66068	6.58928	6.67544	6.57552	6.59322
ENSMUSG00000035967	Ints6l	0.0925442		7.50108	6.29889	0.0120813	0.140778	7.56006	7.66788	7.53727	7.61031	7.54024	7.44588	7.43834	7.50537	7.44084	7.45952	7.39377	7.3863
ENSMUSG00000001441	Npepps	-0.0915317		7.52568	6.29664	0.0120967	0.140778	7.54228	7.51687	7.50526	7.4349	7.49907	7.60708	7.50543	7.54436	7.54298	7.56112	7.55643	7.4841
ENSMUSG00000028057	Rit1	-0.158439		4.75693	6.29607	0.0121006	0.140778	4.6837	4.67604	4.49922	4.62302	4.76608	4.86529	4.87766	4.75144	4.82914	4.84801	4.98098	4.60596
ENSMUSG00000025147	Mob2	-0.123684		4.99576	6.29362	0.0121174	0.140835	4.98336	4.85079	4.87046	4.93167	4.94021	4.92971	5.01212	5.01194	5.09982	5.03207	5.15391	5.09587
ENSMUSG00000034075	Zdhhc5	-0.107803		6.37368	6.28211	0.0121963	0.141613	6.36469	6.30933	6.41636	6.30424	6.25139	6.36728	6.31303	6.40107	6.40552	6.47438	6.45753	6.40109
ENSMUSG00000022438	Parvb	0.125949		5.52815	6.27605	0.0122381	0.141876	5.5958	5.54749	5.53108	5.61595	5.54799	5.37626	5.49456	5.51573	5.43177	5.6858	5.46956	5.5023
ENSMUSG00000022550	Adck5	-0.154772		4.1475	6.27535	0.0122429	0.141876	4.08227	3.96105	3.99479	4.06832	4.02317	4.09022	4.31628	4.10668	4.28404	4.13198	4.28658	4.34856
ENSMUSG00000034674	Tdg	0.162605		4.57042	6.27217	0.0122649	0.141969	4.46906	4.75588	4.70674	4.66451	4.67431	4.60702	4.56188	4.52021	4.5435	4.46707	4.32957	4.49814
ENSMUSG00000032902	Slc16a1	0.128019		6.78136	6.27073	0.0122749	0.141969	6.76819	6.81169	6.88903	6.95689	6.91371	6.67638	6.71416	6.7878	6.81624	6.75097	6.70361	6.54297
ENSMUSG00000037190	Cyb561d2	-0.248216		2.70935	6.26739	0.012298	0.142075	2.6588	2.3681	2.22919	2.8001	2.54977	2.7931	3.02012	2.73069	2.79746	2.60655	3.02716	2.73284
ENSMUSG00000049960	Mrps16	-0.168649		4.08689	6.26595	0.012308	0.142075	3.86724	4.04038	3.80679	4.12885	3.96429	4.03723	4.39716	4.17875	4.20693	3.95775	4.25904	4.0989
ENSMUSG00000043144	Aqp6	0.256706		4.09978	6.26353	0.0123249	0.142075	4.50895	4.13142	4.05864	4.12536	4.17848	4.20412	4.06103	3.93084	4.16386	3.49879	3.87603	4.23688
ENSMUSG00000030122	Ptms	0.110788		8.65427	6.26107	0.0123419	0.142075	8.66185	8.70291	8.72704	8.63666	8.64938	8.61362	8.68161	8.72587	8.63626	8.71392	8.57079	8.5158
ENSMUSG00000038695	Josd2	-0.142166		5.78022	6.26079	0.0123439	0.142075	5.8176	5.55807	5.51979	5.72724	5.61097	5.96316	5.79146	5.84387	5.89911	5.7871	6.02501	5.72559
ENSMUSG00000035898	Uba6	-0.133235		4.99896	6.25744	0.0123673	0.142197	4.9723	5.02031	5.03979	5.05792	4.93214	4.92971	4.74104	4.97356	4.98409	5.16886	5.08344	5.04667
ENSMUSG00000085564	Gm12198	0.307405		3.06152	6.25491	0.012385	0.142197	3.22504	3.18667	3.21249	3.04151	3.31645	2.81426	3.07646	2.95743	2.91295	3.42551	2.79378	2.54555
ENSMUSG00000053510	Nrd1	-0.0787208		7.61601	6.25412	0.0123905	0.142197	7.59188	7.63298	7.63736	7.56238	7.58875	7.61815	7.59628	7.59607	7.63311	7.64119	7.63993	7.65073
ENSMUSG00000069844	Sco1	-0.173158		3.45977	6.25047	0.012416	0.142352	3.36685	3.51601	3.36169	3.32332	3.3214	3.44038	3.50372	3.54668	3.36736	3.50325	3.69471	3.51978
ENSMUSG00000059327	Eda	-0.252959		2.47209	6.24347	0.0124652	0.142695	2.37206	2.27988	2.31535	2.66233	2.4174	2.46781	2.47607	2.60239	2.33139	2.75602	2.61418	2.29104
ENSMUSG00000033735	Spr	-0.181336		3.74773	6.24237	0.012473	0.142695	3.84317	3.47687	3.50149	3.52228	3.64717	3.79982	3.93465	3.86945	3.82359	3.75208	4.00761	3.66109
ENSMUSG00000073293	Nudt10	0.214242		3.51411	6.2401	0.0124889	0.142695	3.47821	3.60946	3.59919	3.76149	3.79321	3.20973	3.36485	3.50242	3.16089	3.55571	3.49202	3.52824
ENSMUSG00000019818	Cd164	0.107177		6.30278	6.23937	0.0124941	0.142695	6.36106	6.42438	6.39673	6.39548	6.35575	6.21985	6.15195	6.21478	6.21683	6.12899	6.307	6.41939
ENSMUSG00000017428	Psmd11	-0.0912185		6.10881	6.23616	0.0125167	0.142816	6.07177	6.11826	6.10551	6.07639	6.03203	6.05858	6.07492	6.15386	6.14113	6.12899	6.16363	6.17265
ENSMUSG00000017412	Cacnb4	0.144613		8.73233	6.23355	0.0125352	0.142886	8.67152	8.83211	8.81528	8.86304	8.76613	8.63867	8.55694	8.70271	8.6566	8.73243	8.72844	8.79428
ENSMUSG00000014959	Gorasp2	0.0948759		6.13831	6.22959	0.0125633	0.142886	6.16626	6.18733	6.21323	6.21753	6.1556	6.03849	6.07261	6.15743	6.10212	6.05727	6.10915	6.1713
ENSMUSG00000032135	Mcam	-0.091791		6.47335	6.22881	0.0125688	0.142886	6.3993	6.2583	6.41087	6.37724	6.40959	6.57571	6.60295	6.55035	6.56631	6.5366	6.50049	6.44976
ENSMUSG00000061894	Zscan20	-0.235564		3.04879	6.22849	0.0125711	0.142886	3.10293	2.80733	2.70669	2.79131	2.9646	3.28237	2.98785	3.22588	2.9807	3.19688	3.35827	2.98716
ENSMUSG00000040389	Wdr47	-0.0904743		6.36896	6.21715	0.0126518	0.143666	6.35682	6.36599	6.3862	6.31117	6.34182	6.33837	6.38357	6.32751	6.36617	6.41586	6.40824	6.41996
ENSMUSG00000054611	Kdm2a	-0.0894246		7.11436	6.21524	0.0126655	0.143677	7.12333	7.09951	7.10966	7.06016	7.06334	7.13899	7.11619	7.16098	7.07758	7.11447	7.08115	7.21808
ENSMUSG00000054423	Cadps	-0.0983924		8.22279	6.21363	0.012677	0.143677	8.19231	8.14491	8.15911	8.21505	8.21125	8.29916	8.23989	8.20772	8.2369	8.31657	8.3249	8.10828
ENSMUSG00000002603	Tgfb1	0.239157		2.6773	6.21008	0.0127025	0.143789	3.01332	2.7592	2.78428	2.64293	2.76116	2.4499	2.66755	2.55984	2.3622	2.74852	2.58786	2.67308
ENSMUSG00000003269	Cyth2	0.106593		6.27868	6.20761	0.0127202	0.143789	6.27178	6.29954	6.34582	6.27932	6.28913	6.16533	6.326	6.30836	6.29476	6.28344	6.28328	6.18875
ENSMUSG00000007476	Lrrc8a	0.1513		4.56995	6.20718	0.0127233	0.143789	4.61022	4.69322	4.56884	4.64757	4.63312	4.60297	4.52861	4.47283	4.36233	4.5556	4.47788	4.65506
ENSMUSG00000089857	Zfp882	-0.166655		3.96257	6.20142	0.0127648	0.144121	3.92408	3.91054	3.90037	3.90279	3.91931	4.03423	3.93803	4.04631	3.89907	3.97069	3.96052	4.11583
ENSMUSG00000068732	Tmem167b	0.0994406		5.65145	6.19942	0.0127792	0.144146	5.72655	5.79033	5.61842	5.69109	5.70388	5.58451	5.61568	5.59584	5.67919	5.57367	5.65317	5.57043
ENSMUSG00000032085	Tagln	-0.243809		2.57768	6.19456	0.0128144	0.144207	2.42861	2.27988	2.4065	2.42167	2.46289	2.3375	2.62621	2.723	2.81241	2.77089	2.73902	2.76183
ENSMUSG00000035954	Dock4	0.10228		7.46056	6.19366	0.0128209	0.144207	7.58074	7.5614	7.56226	7.47523	7.5413	7.58776	7.41729	7.3598	7.37721	7.4454	7.25535	7.31476
ENSMUSG00000059534	Uqcr10	-0.169184		6.37358	6.19363	0.0128211	0.144207	6.19371	6.23869	6.10853	6.36767	6.31973	6.30326	6.72937	6.27455	6.49048	6.32433	6.72992	6.25331
ENSMUSG00000024644	Cndp2	0.113709		5.74024	6.19133	0.0128378	0.144257	5.88567	5.66968	5.8031	5.72263	5.78043	5.70361	5.86439	5.75519	5.6441	5.67892	5.61241	5.73293
ENSMUSG00000036985	Zdhhc9	-0.100028		6.54522	6.18849	0.0128584	0.144352	6.47677	6.48852	6.52262	6.44183	6.53202	6.53647	6.5409	6.57246	6.60332	6.70284	6.53763	6.5678
ENSMUSG00000030007	Cct7	-0.08884		6.968	6.18629	0.0128744	0.144387	6.8982	6.85192	6.85347	6.93661	6.96164	7.00741	7.0618	6.97877	7.04748	6.93179	7.09172	6.97175
ENSMUSG00000031864	Ints10	-0.111313		6.37739	6.18472	0.0128858	0.144387	6.40753	6.26908	6.31935	6.27696	6.35334	6.46191	6.34778	6.41903	6.37689	6.47267	6.45024	6.35309
ENSMUSG00000037622	Wdtc1	-0.113719		5.84291	6.17896	0.0129278	0.144721	5.87638	5.6412	5.73243	5.75575	5.78491	5.9142	5.81649	5.87457	5.91911	6.01808	5.94692	5.78856
ENSMUSG00000036529	Sbf1	-0.0878198		7.89537	6.16978	0.0129951	0.145337	7.91499	7.65259	7.82461	7.74751	7.86962	8.01083	7.97411	7.95803	7.92837	7.95454	7.88457	7.9812
ENSMUSG00000074811	Hps6	-0.245652		2.62363	6.16765	0.0130107	0.145374	2.50949	2.13654	2.48296	2.62326	2.42661	2.9286	2.73133	2.80545	2.70434	2.6312	2.64003	2.68825
ENSMUSG00000049536	Tceal1	0.164061		4.34238	6.1634	0.013042	0.145587	4.28221	4.45216	4.42121	4.70718	4.40044	4.06985	4.26064	4.11846	4.28136	4.28484	4.49214	4.25738
ENSMUSG00000021910	Nisch	-0.101724		8.9101	6.15619	0.0130953	0.146044	8.91714	8.72082	8.81921	8.82977	8.87845	9.01368	8.98007	9.00368	8.91825	9.04228	8.9238	8.83948
ENSMUSG00000019996	Map7	0.142815		6.37964	6.1497	0.0131434	0.146443	6.42327	6.52075	6.41453	6.49623	6.41307	6.4067	6.26198	6.31924	6.28809	6.24002	6.15095	6.56369
ENSMUSG00000067847	Romo1	-0.170516		4.51373	6.14433	0.0131834	0.146666	4.3882	4.29226	4.27835	4.52308	4.40744	4.41959	4.88118	4.51354	4.57014	4.54266	4.80365	4.4162
ENSMUSG00000032024	Clmp	0.121085		5.79737	6.14369	0.0131882	0.146666	5.8043	5.96227	5.81146	5.8423	5.87768	5.85843	5.82199	5.75424	5.72535	5.69946	5.63401	5.7493
ENSMUSG00000027763	Mbnl1	0.147177		6.81248	6.13897	0.0132234	0.146877	6.9263	6.94987	6.94669	6.99086	6.87386	6.69645	6.51225	6.66269	6.67307	6.69262	6.7031	7.02128
ENSMUSG00000039611	Tmem246	-0.127173		5.3715	6.13784	0.0132319	0.146877	5.32122	5.09169	5.2703	5.35632	5.36841	5.37745	5.46086	5.39141	5.40366	5.41589	5.54332	5.4092
ENSMUSG00000024583	Txnl1	-0.0954963		6.21776	6.1357	0.0132479	0.146917	6.13898	6.25107	6.17197	6.25076	6.20596	6.13202	6.18649	6.15886	6.26178	6.21713	6.34482	6.27985
ENSMUSG00000020326	Ccng1	0.0990607		5.99495	6.13027	0.0132886	0.147213	6.03278	6.138	6.04296	6.1279	6.07587	5.86858	5.90557	5.87197	5.85647	5.92642	6.11531	5.93888
ENSMUSG00000037062	Sh3glb1	0.0954741		6.98683	6.12863	0.013301	0.147213	7.02856	7.15674	7.08419	7.06564	7.01109	6.89069	6.886	6.9527	6.88725	7.03894	6.91554	6.89412
ENSMUSG00000040133	Gpr176	-0.196257		3.31575	6.12719	0.0133118	0.147213	3.46925	3.13732	3.18414	3.02662	3.19771	3.41753	3.27676	3.40001	3.29468	3.46719	3.31613	3.4811
ENSMUSG00000030741	Spns1	-0.0982465		6.1563	6.11919	0.0133722	0.147706	6.16972	5.9273	5.98416	6.03791	6.13256	6.22578	6.2559	6.26531	6.17261	6.21237	6.16956	6.26916
ENSMUSG00000037224	Zfyve28	-0.0878303		6.87312	6.11798	0.0133814	0.147706	6.79891	6.77636	6.80496	6.7593	6.83762	6.89814	6.95691	6.94899	6.89868	6.96813	6.82407	6.97833
ENSMUSG00000069662	Marcks	0.145081		8.54643	6.11271	0.0134213	0.148009	8.51301	8.65206	8.61112	8.67029	8.62608	8.37185	8.48332	8.59738	8.45103	8.78488	8.44325	8.27681
ENSMUSG00000040260	Daam2	0.0985209		6.91256	6.10779	0.0134588	0.148239	6.94863	7.00551	6.87002	6.92008	6.98365	6.92473	6.90643	6.87021	6.86457	6.90381	6.92958	6.81337
ENSMUSG00000041308	Sntb2	0.141572		4.42172	6.10669	0.0134671	0.148239	4.52633	4.62995	4.48069	4.4412	4.54492	4.23059	4.27676	4.43802	4.24048	4.30796	4.45379	4.43432
ENSMUSG00000072501	Phf20l1	0.100704		7.74584	6.10467	0.0134825	0.14827	7.73492	7.96677	7.9093	7.84041	7.89286	7.63013	7.67947	7.65436	7.62889	7.69651	7.49461	7.74966
ENSMUSG00000021340	Gpld1	-0.203267		4.79245	6.09952	0.0135218	0.148565	4.74623	4.47965	4.73242	4.59805	4.79126	4.85172	4.72937	4.85889	4.75562	4.58324	5.10525	5.11985
ENSMUSG00000054034	Tceal5	0.146768		5.15504	6.09598	0.013549	0.148725	5.14256	5.35853	5.25403	5.19247	5.06345	5.12294	5.07952	4.99767	5.21401	5.05503	5.12216	5.22505
ENSMUSG00000027628	Aar2	-0.119517		5.29629	6.09231	0.0135771	0.148791	5.24059	5.11099	5.10928	5.32318	5.28223	5.26543	5.38729	5.37801	5.36742	5.25335	5.40946	5.38728
ENSMUSG00000029390	Tmed2	-0.163296		3.61901	6.09193	0.01358	0.148791	3.53512	3.38999	3.50149	3.53812	3.58682	3.59098	3.81833	3.65979	3.64718	3.78907	3.71106	3.59418
ENSMUSG00000027677	Ttc14	0.123102		8.17801	6.07744	0.0136919	0.14974	8.22278	8.34073	8.2874	8.26885	8.27289	8.16682	8.02589	8.16222	8.05713	8.15735	8.02423	8.1074
ENSMUSG00000027944	Hax1	-0.141703		4.18998	6.0768	0.0136969	0.14974	4.16227	4.11876	4.00779	4.10778	4.06211	4.16623	4.30585	4.09778	4.37749	4.13773	4.38157	4.29256
ENSMUSG00000031556	Tm2d2	-0.105321		5.64651	6.0758	0.0137046	0.14974	5.53378	5.58017	5.52658	5.60596	5.56894	5.51515	5.8447	5.62296	5.74983	5.66506	5.8292	5.66743
ENSMUSG00000030592	Ryr1	-0.109916		6.21974	6.07283	0.0137277	0.149854	6.26533	5.9264	6.21953	6.06002	6.11842	6.41249	6.27475	6.32434	6.32375	6.2586	6.20967	6.17332
ENSMUSG00000050697	Prkaa1	0.104478		5.25331	6.06969	0.0137521	0.149983	5.30871	5.34092	5.33747	5.35632	5.29486	5.21463	5.14685	5.18572	5.14186	5.18144	5.19663	5.31335
ENSMUSG00000009030	Pdcl	0.106795		5.53967	6.06708	0.0137725	0.150067	5.57508	5.68264	5.60672	5.60972	5.57517	5.40211	5.48534	5.56066	5.45934	5.48853	5.48865	5.52361
ENSMUSG00000026941	Mamdc4	-0.262132		2.73194	6.0651	0.0137879	0.150097	2.72803	2.30245	2.51972	2.36358	2.75386	2.99186	2.58365	2.79814	2.81241	2.94487	3.02061	2.71072
ENSMUSG00000051098	Mblac2	0.151121		4.76303	6.05963	0.0138307	0.15042	4.74065	5.0152	4.99643	4.7911	4.85406	4.60702	4.57932	4.73624	4.5435	4.63495	4.66366	4.90122
ENSMUSG00000029385	Ccng2	-0.0927875		6.30256	6.05806	0.013843	0.15042	6.22132	6.33212	6.19346	6.22652	6.26429	6.34988	6.35602	6.35888	6.31918	6.27499	6.36756	6.35071
ENSMUSG00000031783	Polr2c	-0.161281		5.09322	6.05573	0.0138612	0.150475	5.03436	4.88856	4.95677	4.92164	4.95779	5.08283	5.31628	5.09028	5.29874	4.91312	5.37396	5.16666
ENSMUSG00000034022	Cpsf1	-0.100153		6.19163	6.05331	0.0138803	0.150475	6.24251	5.94085	6.05083	6.0791	6.11771	6.32061	6.28209	6.25868	6.17261	6.23667	6.25916	6.28298
ENSMUSG00000015882	Lcorl	0.154778		5.08601	6.05257	0.0138861	0.150475	5.05994	5.28678	5.33102	5.22056	5.23188	4.73084	4.95983	4.98968	4.89383	5.20353	4.9137	5.09302
ENSMUSG00000066306	Numa1	-0.0939899		7.55096	6.04367	0.0139563	0.151097	7.59471	7.41345	7.50067	7.37699	7.52397	7.69334	7.54645	7.65462	7.56797	7.61181	7.52932	7.56469
ENSMUSG00000049336	Tenm2	-0.142767		5.28211	6.03856	0.0139967	0.151365	5.19513	5.18116	5.34261	5.27199	5.20402	5.27054	5.26872	5.33323	5.15071	5.54909	5.36753	5.20277
ENSMUSG00000028803	Nipal3	-0.108256		6.60836	6.03686	0.0140102	0.151365	6.66114	6.4612	6.44889	6.47307	6.52774	6.75461	6.5728	6.70138	6.67563	6.67198	6.72087	6.58361
ENSMUSG00000032350	Gclc	0.122866		5.90274	6.03571	0.0140193	0.151365	5.95148	5.9912	6.04059	5.90575	5.97273	5.83878	5.86439	5.76833	5.6934	5.82232	5.85334	6.08076
ENSMUSG00000022098	Bmp1	-0.134434		8.70735	6.03197	0.0140491	0.151424	8.69789	8.57842	8.52121	8.603	8.6163	8.86703	8.91451	8.78906	8.795	8.80172	8.64327	8.59808
ENSMUSG00000025351	Cd63	0.157978		5.46121	6.03181	0.0140503	0.151424	5.59991	5.6008	5.42849	5.45002	5.49752	5.16746	5.55419	5.3829	5.37625	5.31044	5.69487	5.3977
ENSMUSG00000040433	Zbtb38	0.111606		5.56198	6.0246	0.0141078	0.151906	5.62534	5.57786	5.67349	5.60346	5.65278	5.62398	5.56188	5.5235	5.47117	5.50419	5.39941	5.50123
ENSMUSG00000003166	Dgcr2	-0.0872496		7.17218	6.01785	0.0141619	0.152298	7.16658	7.01536	7.06877	7.11708	7.14025	7.26309	7.20732	7.26099	7.20237	7.16776	7.16031	7.27102
ENSMUSG00000025377	Tepsin	-0.120719		4.87608	6.01685	0.0141699	0.152298	4.937	4.58924	4.74606	4.70951	4.79482	4.92323	4.97308	4.9638	4.90085	5.01344	5.0143	4.86995
ENSMUSG00000028991	Mtor	-0.0856612		7.08927	6.01347	0.0141971	0.152355	7.11294	6.91689	7.04217	6.94851	7.02177	7.19348	7.12698	7.20272	7.16354	7.12608	7.06255	7.11972
ENSMUSG00000033703	Fcsk	-0.147146		5.26022	6.01229	0.0142066	0.152355	5.30116	4.97187	5.03821	5.08693	5.24626	5.47587	5.4865	5.32309	5.19417	5.23202	5.2757	5.37912
ENSMUSG00000039414	Heatr5b	-0.1151		5.81941	6.01068	0.0142195	0.152355	5.88145	5.71979	5.78055	5.78481	5.75871	5.92234	5.76123	5.80705	5.82916	5.94703	5.75031	5.86651
ENSMUSG00000027739	Rab33b	0.132095		5.06123	6.00834	0.0142384	0.152355	5.04946	5.22464	5.04295	5.19247	5.10133	4.85512	5.1188	5.04472	4.94222	4.88265	5.10834	5.13239
ENSMUSG00000046404	Yod1	0.120936		4.865	6.0082	0.0142395	0.152355	4.86881	5.11737	4.98498	4.90341	4.98766	4.80845	4.77737	4.75711	4.77101	4.72742	4.78253	4.84646
ENSMUSG00000018846	Pank3	0.103622		7.00758	6.0033	0.0142791	0.152476	7.05724	7.09467	7.13949	7.08913	7.13885	6.92635	6.87501	6.98281	6.80974	7.00711	6.92213	7.00736
ENSMUSG00000090213	Tmem189	0.11108		5.32292	6.00328	0.0142793	0.152476	5.40933	5.30506	5.39302	5.26883	5.39094	5.40443	5.23474	5.29612	5.31851	5.28606	5.24796	5.30106
ENSMUSG00000110444	Gm10033	-0.12354		4.68811	6.00203	0.0142894	0.152476	4.57098	4.7102	4.60564	4.74634	4.63709	4.69518	4.74297	4.71894	4.74787	4.58954	4.70914	4.77007
ENSMUSG00000043831	Lysmd4	-0.138696		5.20357	5.99986	0.014307	0.152527	5.04946	5.2068	5.1002	5.34135	5.16739	5.23699	5.26603	5.18151	5.22243	5.17027	5.35847	5.11845
ENSMUSG00000003199	Mpnd	-0.10354		5.80537	5.99698	0.0143304	0.152546	5.74337	5.57323	5.61947	5.74896	5.8168	5.83792	5.92275	5.90719	5.86366	5.81785	5.94692	5.81386
ENSMUSG00000029304	Spp1	0.360015		4.45792	5.99646	0.0143346	0.152546	5.03132	4.81592	4.24306	4.57264	4.71811	4.16897	4.05169	3.85192	4.58545	3.64719	4.57711	4.61789
ENSMUSG00000057278	Snrpg	-0.235799		2.96457	5.98838	0.0144004	0.153004	2.82952	2.80733	2.79931	3.01911	2.76116	2.61168	3.23337	3.04024	3.18407	2.97728	3.20508	2.98101
ENSMUSG00000037710	Cisd1	-0.112563		5.79356	5.98611	0.0144189	0.153004	5.6778	5.67725	5.62686	5.73413	5.80713	5.77188	5.93719	5.79609	5.89033	5.76313	5.98439	5.81126
ENSMUSG00000027618	Nfs1	-0.110323		5.05576	5.98579	0.0144216	0.153004	4.99744	4.98239	4.90213	4.98273	5.03512	5.11728	5.13068	5.07525	5.12549	5.11889	5.08814	5.08874
ENSMUSG00000072825	Cep170b	-0.0817279		7.53018	5.98485	0.0144293	0.153004	7.54468	7.30309	7.45454	7.41895	7.46511	7.63658	7.58445	7.58524	7.5289	7.57998	7.57358	7.64758
ENSMUSG00000044037	Als2cl	0.130346		4.58546	5.97456	0.0145137	0.153762	4.71814	4.60294	4.54674	4.5854	4.68394	4.63701	4.5331	4.5853	4.58328	4.48971	4.48027	4.55719
ENSMUSG00000037110	Ralgapa2	-0.109564		5.42969	5.96945	0.0145558	0.154071	5.27698	5.4498	5.43452	5.37702	5.37913	5.45806	5.43834	5.48876	5.44022	5.39565	5.51799	5.48394
ENSMUSG00000035104	Eva1a	0.274138		3.57541	5.96195	0.0146179	0.154459	3.33268	3.99262	3.59058	3.93107	3.73137	3.49817	3.61357	3.22042	3.22376	3.38259	3.43901	3.73967
ENSMUSG00000028016	Ints12	-0.154107		3.77141	5.96048	0.0146301	0.154459	3.70882	3.83516	3.68666	3.72965	3.72764	3.74579	3.72742	3.73056	3.84919	3.83931	3.74719	3.90792
ENSMUSG00000029267	Mtf2	0.12349		5.90898	5.95994	0.0146345	0.154459	5.91813	6.17515	6.04375	6.04439	5.95294	5.79689	5.78584	5.81792	5.74594	5.89283	5.64681	6.00552
ENSMUSG00000033578	Tmem35a	-0.111321		6.19833	5.95872	0.0146446	0.154459	6.11117	6.18049	6.06954	6.15298	6.1556	6.19184	6.35476	6.23993	6.25085	6.24602	6.32238	6.07355
ENSMUSG00000064325	Hhip	-0.174042		4.54462	5.95573	0.0146695	0.154584	4.39531	4.56144	4.54674	4.4157	4.49105	4.59688	4.31108	4.66375	4.79568	4.63088	4.6425	4.40935
ENSMUSG00000029104	Htt	-0.104417		7.89032	5.95188	0.0147016	0.154785	7.94235	7.70408	7.85908	7.82624	7.8603	7.96998	7.90276	7.98762	7.90371	7.94965	7.84461	7.90976
ENSMUSG00000036545	Adamts2	0.120748		4.87966	5.94976	0.0147193	0.154833	4.8958	4.93804	4.95005	4.95546	4.89446	4.92486	4.96315	4.8089	4.78245	4.89457	4.77672	4.75393
ENSMUSG00000030657	Xylt1	0.144185		4.8519	5.94497	0.0147594	0.155038	4.94832	4.70385	4.99643	4.95152	4.97516	4.79609	4.75836	4.80708	4.69641	4.83037	4.91016	4.80877
ENSMUSG00000030754	Copb1	-0.100188		6.41476	5.94431	0.0147649	0.155038	6.42153	6.40301	6.43212	6.34983	6.40027	6.44957	6.43416	6.4226	6.44143	6.37326	6.41574	6.42902
ENSMUSG00000059323	Tonsl	-0.294306		2.34962	5.9416	0.0147876	0.155139	2.42861	2.01884	2.06479	2.01684	2.23016	2.43176	2.27676	2.4241	2.47926	2.72581	2.62285	2.23013
ENSMUSG00000000787	Ddx3x	0.111918		8.34444	5.93808	0.0148171	0.155172	8.35617	8.45151	8.52065	8.36876	8.44129	8.26819	8.29088	8.24513	8.25975	8.25229	8.20538	8.43362
ENSMUSG00000028657	Ppt1	0.0813216		6.95921	5.93428	0.0148491	0.155172	6.92753	7.0098	7.02549	7.06882	7.00649	6.88237	6.95357	6.92907	6.95745	6.84838	6.95168	6.93763
ENSMUSG00000031976	Urb2	-0.153567		4.4171	5.93308	0.0148592	0.155172	4.40943	4.08336	4.37682	4.3839	4.37211	4.41498	4.48996	4.40714	4.50491	4.53397	4.43914	4.52797
ENSMUSG00000021376	Tpmt	0.171471		4.50392	5.93287	0.0148611	0.155172	4.52633	4.80015	4.47836	4.6621	4.49544	4.24624	4.60082	4.33832	4.47233	4.53397	4.34012	4.48516
ENSMUSG00000021133	Susd6	-0.0823194		6.86055	5.93027	0.0148829	0.155172	6.82108	6.84857	6.85662	6.75705	6.87512	6.84689	6.8465	6.87108	6.90697	6.87443	6.89868	6.91524
ENSMUSG00000038418	Egr1	0.163906		5.0819	5.92686	0.0149118	0.155172	5.15937	4.93624	5.39796	5.03577	5.10851	4.99446	4.96149	5.03543	5.00701	5.09841	5.12674	5.05986
ENSMUSG00000001946	Esam	-0.133939		4.34375	5.92565	0.014922	0.155172	4.2924	4.13457	4.25128	4.25244	4.26833	4.254	4.39223	4.44738	4.4486	4.40884	4.52025	4.40016
ENSMUSG00000029505	Ep400	-0.0918139		7.15526	5.92194	0.0149535	0.155172	7.16102	7.03949	7.12354	7.08599	7.14235	7.25891	7.184	7.20962	7.1025	7.23398	7.13478	7.16991
ENSMUSG00000061455	Stx17	0.134801		4.77812	5.92144	0.0149577	0.155172	4.84822	4.84311	4.86332	4.9633	4.94663	4.53876	4.76218	4.6837	4.75369	4.71786	4.7552	4.61393
ENSMUSG00000039697	Ncoa7	-0.102596		6.70559	5.91899	0.0149785	0.155172	6.61467	6.753	6.63684	6.72222	6.65175	6.74821	6.57769	6.74713	6.79899	6.66652	6.80134	6.72966
ENSMUSG00000036779	Tent4b	0.144514		5.62532	5.91638	0.0150007	0.155172	5.70286	5.83745	5.81239	5.55626	5.66451	5.60185	5.5409	5.46013	5.48056	5.50863	5.43921	5.81559
ENSMUSG00000025964	Adam23	0.093215		8.03589	5.91488	0.0150135	0.155172	8.05629	8.09752	8.18437	8.08313	8.0949	8.04684	7.91096	8.01977	8.04353	8.00769	7.85338	8.00412
ENSMUSG00000022634	Yaf2	0.138748		5.56943	5.91483	0.015014	0.155172	5.48573	5.78233	5.73243	5.72031	5.60489	5.35717	5.60402	5.39384	5.45101	5.47724	5.63508	5.52783
ENSMUSG00000022391	Rangap1	-0.11175		6.45236	5.91475	0.0150146	0.155172	6.48346	6.29393	6.29039	6.31654	6.42634	6.57416	6.52017	6.43266	6.42329	6.58736	6.57887	6.45366
ENSMUSG00000021215	Net1	0.209389		3.83803	5.91446	0.0150171	0.155172	3.67804	4.11239	4.07417	4.024	3.93876	3.48063	3.79613	3.58961	3.65964	3.93813	3.82436	3.8211
ENSMUSG00000031585	Gtf2e2	-0.159426		4.18525	5.91408	0.0150204	0.155172	4.03752	4.11876	4.20407	4.22007	4.11721	4.12732	4.04856	4.06469	4.28672	4.28224	4.39175	4.28009
ENSMUSG00000029231	Pdgfra	0.131166		5.11646	5.91354	0.0150249	0.155172	5.18285	5.17047	5.21953	5.11361	5.18786	4.90527	4.9976	5.05548	4.99396	5.23604	5.17321	5.12265
ENSMUSG00000029625	Cpsf4	0.118099		5.52375	5.91337	0.0150264	0.155172	5.54768	5.54985	5.50954	5.61471	5.5585	5.47697	5.68778	5.48763	5.51753	5.3419	5.44166	5.52678
ENSMUSG00000040415	Dtx3	-0.100324		7.63914	5.90681	0.0150825	0.155536	7.64977	7.43499	7.52121	7.57395	7.59003	7.70896	7.69829	7.73881	7.73078	7.72995	7.70413	7.55049
ENSMUSG00000053398	Phgdh	-0.155933		4.71443	5.90618	0.0150878	0.155536	4.74623	4.42414	4.49691	4.6427	4.64895	4.65275	4.93634	4.70534	4.91995	4.73122	4.73335	4.83968
ENSMUSG00000033124	Atg9a	-0.0989283		6.17325	5.89946	0.0151455	0.155666	6.15653	5.9516	6.09413	6.03046	6.12268	6.24603	6.24091	6.29934	6.23429	6.20691	6.16808	6.2811
ENSMUSG00000045519	Zfp560	-0.159443		3.56831	5.89837	0.0151549	0.155666	3.43745	3.65401	3.46426	3.56415	3.46692	3.57867	3.63873	3.58961	3.67608	3.47174	3.71106	3.54501
ENSMUSG00000006906	Stambp	0.111387		5.15656	5.89781	0.0151597	0.155666	5.19784	5.27827	5.24308	5.1841	5.15636	5.12435	5.05013	5.08728	5.17115	5.12324	5.08501	5.16394
ENSMUSG00000056708	Ier5	0.163258		4.65969	5.89741	0.0151632	0.155666	4.58349	4.7415	4.7881	4.7977	4.67624	4.44919	4.8706	4.70729	4.60919	4.64709	4.51327	4.47863
ENSMUSG00000037316	Bag4	0.0980738		5.85775	5.89707	0.0151661	0.155666	5.83862	6.01445	5.8749	5.96555	5.94254	5.80131	5.75644	5.79975	5.78151	5.81695	5.77774	5.9003
ENSMUSG00000046822	Slc39a3	-0.113799		6.08633	5.89174	0.0152121	0.156002	6.19643	5.7763	5.89865	5.97237	6.00691	6.155	6.18649	6.13948	6.12325	6.18418	6.25568	6.06195
ENSMUSG00000025927	Tfap2b	0.113701		6.21616	5.88202	0.0152963	0.156731	6.20657	6.34712	6.3693	6.2403	6.22984	6.22512	6.1292	6.14453	6.15806	6.23667	6.03235	6.24371
ENSMUSG00000038604	Ripor1	-0.114984		6.27583	5.87869	0.0153253	0.156752	6.24448	6.05986	6.18776	6.1366	6.1932	6.32553	6.24502	6.34202	6.27196	6.49859	6.41512	6.32909
ENSMUSG00000068749	Psma5	-0.144098		5.06788	5.8776	0.0153347	0.156752	4.8756	5.01349	4.90907	5.11361	5.08251	4.98361	5.18578	5.06006	5.14038	4.91647	5.32035	5.15305
ENSMUSG00000058833	Rex1bd	-0.144288		4.02203	5.87381	0.0153678	0.156752	3.99133	3.8235	3.7956	3.96271	3.92257	4.05511	4.28475	4.10963	4.17836	3.97391	4.02733	4.05859
ENSMUSG00000098134	Rnf113a2	0.193755		3.26303	5.87299	0.0153749	0.156752	3.48266	3.35263	3.29433	3.36537	3.21376	3.04054	3.21675	3.15332	3.25693	3.12925	3.22798	3.37724
ENSMUSG00000035310	Lin54	0.146955		3.86582	5.87268	0.0153776	0.156752	3.95649	4.03702	4.07417	3.86561	3.96745	3.68201	3.76218	3.75717	3.7004	3.79635	3.81305	3.91762
ENSMUSG00000079469	Pigb	0.148883		4.73647	5.87254	0.0153788	0.156752	4.72569	4.83733	4.93652	4.84729	4.72373	4.72154	4.68979	4.70143	4.71443	4.63088	4.49214	4.77541
ENSMUSG00000078185	Chml	0.184235		4.11651	5.87006	0.0154005	0.156752	4.31007	4.31185	4.19557	4.19697	4.20013	4.09311	3.67567	3.94414	4.00699	4.1406	4.20812	4.00808
ENSMUSG00000003929	Zfp81	0.116034		5.29613	5.86707	0.0154267	0.156752	5.27954	5.58938	5.40535	5.37849	5.3815	5.17156	5.24979	5.19826	5.13295	5.23872	5.16582	5.30353
ENSMUSG00000024073	Birc6	-0.0957611		7.90789	5.8667	0.01543	0.156752	7.93729	7.82322	7.92951	7.84307	7.9028	7.94682	7.83634	7.8963	7.91847	7.99626	7.89512	7.9581
ENSMUSG00000046056	Sbsn	0.217949		3.12888	5.86612	0.015435	0.156752	3.07367	3.32535	3.34642	3.16908	3.17602	2.99803	3.24979	3.10086	3.10734	3.05223	2.82416	3.05897
ENSMUSG00000021796	Bmpr1a	0.104695		6.41727	5.86512	0.0154438	0.156752	6.40283	6.63739	6.56391	6.46688	6.48814	6.33898	6.37237	6.31988	6.3113	6.26123	6.32637	6.47076
ENSMUSG00000036916	Zfp280c	0.138488		5.66708	5.86016	0.0154874	0.15706	5.62231	5.94713	5.89428	5.77147	5.75231	5.5628	5.65629	5.62915	5.55801	5.52078	5.3701	5.62764
ENSMUSG00000091896	Ube2d2a	0.0982857		5.52067	5.85598	0.0155242	0.157299	5.50995	5.73749	5.58953	5.64062	5.5824	5.37863	5.43834	5.42499	5.395	5.46358	5.53531	5.51619
ENSMUSG00000097715	Gpr137b-ps	0.199391		2.95646	5.85352	0.0155459	0.157361	3.07367	2.97824	2.96174	3.16908	3.154	2.96058	2.822	2.81272	2.79746	2.97728	2.73902	2.96863
ENSMUSG00000068036	Afdn	-0.091676		7.41536	5.85228	0.0155569	0.157361	7.45081	7.38301	7.43152	7.35256	7.32372	7.52846	7.37954	7.3926	7.3947	7.52841	7.37112	7.43096
ENSMUSG00000056124	B4galt6	0.0850088		7.64398	5.84048	0.0156615	0.158284	7.67165	7.7394	7.709	7.68396	7.70428	7.59083	7.50286	7.58974	7.5272	7.69627	7.57832	7.71048
ENSMUSG00000022792	Yars2	-0.153271		3.68147	5.83552	0.0157057	0.158596	3.46925	3.71835	3.62894	3.58971	3.71266	3.55791	3.70377	3.6798	3.7124	3.65923	3.82812	3.8685
ENSMUSG00000007682	Dio2	0.14512		5.88689	5.82132	0.0158331	0.159627	5.95148	6.00503	5.96179	6.10681	5.86926	5.751	5.80449	5.76646	5.86097	5.90468	6.02419	5.56838
ENSMUSG00000032766	Gng11	-0.170127		4.10145	5.82113	0.0158348	0.159627	3.88082	4.00299	4.00779	4.08997	4.05322	3.96025	4.30846	4.06469	4.27328	3.83931	4.39681	4.22912
ENSMUSG00000107000	Gm43481	-0.194224		3.47611	5.8115	0.0159217	0.160367	3.50036	3.31429	3.31539	3.31108	3.28133	3.56209	3.3446	3.50691	3.63041	3.60218	3.58366	3.66109
ENSMUSG00000031278	Acsl4	0.101922		5.87391	5.80798	0.0159536	0.160485	6.0036	6.00932	6.03425	5.90575	5.94575	5.76465	5.73424	5.73142	5.74691	5.89453	5.76898	5.89785
ENSMUSG00000054484	Tmem62	-0.139377		6.54297	5.80723	0.0159605	0.160485	6.51427	6.56691	6.40597	6.41563	6.53042	6.71906	6.7107	6.57567	6.60386	6.34249	6.49224	6.58564
ENSMUSG00000027452	Acss1	0.162444		4.08955	5.80544	0.0159767	0.160511	4.33741	4.11876	4.05551	4.1836	4.20013	4.10746	3.96149	4.0183	4.10739	4.07021	4.02733	3.83139
ENSMUSG00000022263	Trio	-0.0861471		8.29456	5.80328	0.0159963	0.160572	8.30532	8.1735	8.22215	8.2132	8.22815	8.44911	8.27959	8.4009	8.33351	8.34665	8.30181	8.25468
ENSMUSG00000093803	Ppp2r3d	-0.148354		5.00461	5.79701	0.0160535	0.16101	4.98336	4.79021	4.86332	5.05241	4.99388	4.95056	5.11432	5.06616	5.08912	5.13479	5.06448	4.91095
ENSMUSG00000023027	Atf1	0.167938		4.17634	5.79485	0.0160732	0.161072	4.20607	4.37442	4.39919	4.22334	4.18934	3.98222	4.17148	4.03393	4.08909	4.29258	4.17018	3.91762
ENSMUSG00000021040	Slirp	-0.178568		4.413	5.79306	0.0160896	0.161099	4.1567	4.4344	4.16108	4.50975	4.34807	4.25658	4.68376	4.33327	4.52547	4.28224	4.71523	4.43656
ENSMUSG00000028794	A3galt2	-0.340865		2.5	5.78536	0.0161601	0.161494	2.50072	2.14905	2.27291	2.09031	2.31198	2.54576	2.31889	2.14202	2.48859	2.97086	3.03367	2.73284
ENSMUSG00000009013	Dynll1	-0.175032		6.24018	5.78458	0.0161674	0.161494	6.16349	5.97198	5.99236	6.18603	6.14448	6.18576	6.21883	6.31285	6.33803	6.41823	6.70157	6.0915
ENSMUSG00000086429	Gt(ROSA)26Sor	0.224679		3.57734	5.78431	0.0161698	0.161494	3.57742	3.86199	3.5556	3.97828	3.64717	3.45841	3.48071	3.33083	3.20688	3.23491	3.58809	3.82453
ENSMUSG00000031765	Mt1	0.167317		6.9306	5.78176	0.0161934	0.161593	6.83379	7.14781	6.86824	6.95689	7.01071	6.77318	7.04386	6.79148	6.78532	6.77098	7.07918	7.03693
ENSMUSG00000032558	Nphp3	0.126089		4.45207	5.76942	0.0163074	0.162594	4.54776	4.58464	4.53781	4.4963	4.53644	4.39873	4.39961	4.40474	4.39	4.32317	4.28385	4.4895
ENSMUSG00000045896	Paip2b	-0.105813		6.14598	5.7651	0.0163476	0.162858	6.04714	6.20015	6.00942	6.14438	6.11272	6.11791	6.23198	6.17516	6.18272	6.02041	6.23604	6.2482
ENSMUSG00000018796	Acsl1	0.105956		5.81344	5.76253	0.0163715	0.162893	5.77733	5.88961	5.88727	5.90168	5.87179	5.79866	5.86261	5.76083	5.72831	5.76127	5.72437	5.78415
ENSMUSG00000052299	Ltn1	-0.0970963		6.43147	5.76177	0.0163786	0.162893	6.41571	6.38065	6.37621	6.42062	6.3761	6.52315	6.35602	6.4961	6.47	6.49691	6.46297	6.39011
ENSMUSG00000031872	Bean1	-0.184876		3.3176	5.76025	0.0163927	0.162897	3.18182	2.98523	3.25672	3.22235	3.3214	3.23086	3.30323	3.52029	3.55685	3.37774	3.37888	3.37255
ENSMUSG00000064065	Ipcef1	-0.126335		6.55024	5.7559	0.0164334	0.163164	6.53642	6.52075	6.48361	6.44813	6.52881	6.67349	6.53253	6.62501	6.64933	6.34373	6.63028	6.59523
ENSMUSG00000026771	Spopl	0.173796		4.19012	5.75324	0.0164583	0.163275	4.1483	4.52832	4.40902	4.4496	4.21881	4.01913	3.92786	4.06773	3.98406	4.224	3.87965	4.27759
ENSMUSG00000031483	Erlin2	0.0951268		6.05956	5.74221	0.0165619	0.163812	6.08941	6.10388	6.104	6.11827	6.05894	5.95604	6.0089	6.09622	5.95408	6.01496	6.12068	6.07788
ENSMUSG00000014846	Tppp3	-0.115737		5.72588	5.74193	0.0165646	0.163812	5.66217	5.53086	5.54118	5.75349	5.5762	5.79423	5.90038	5.79792	5.78909	5.62981	5.91639	5.75382
ENSMUSG00000022973	Synj1	-0.0864428		8.1792	5.74103	0.016573	0.163812	8.14721	8.08517	8.19542	8.14952	8.17925	8.24809	8.1292	8.23384	8.14151	8.20774	8.18174	8.24156
ENSMUSG00000042708	Shcbp1l	0.231434		2.84315	5.7403	0.0165799	0.163812	3.0913	2.89902	2.92795	3.06357	2.95826	2.75714	2.75453	2.94425	2.85636	2.71047	2.6821	2.359
ENSMUSG00000020740	Gga3	-0.0976498		6.45388	5.74002	0.0165826	0.163812	6.42036	6.2583	6.33619	6.34833	6.42346	6.56223	6.46027	6.54218	6.43722	6.46412	6.58165	6.56883
ENSMUSG00000028546	Elavl4	0.106238		6.99238	5.73867	0.0165953	0.163812	6.97339	7.27733	7.0765	7.05512	7.01147	6.88612	6.81511	6.97837	6.91436	7.09946	6.9018	6.85893
ENSMUSG00000022125	Cln5	0.130441		5.00512	5.73031	0.0166745	0.164358	4.9723	5.23933	5.01264	5.08333	5.00775	4.88042	5.13952	4.88671	4.94731	4.80712	5.06129	4.98041
ENSMUSG00000044197	Gpr146	0.156278		4.64645	5.72921	0.016685	0.164358	4.73879	4.7228	4.64361	4.6621	4.75149	4.6449	4.8492	4.58954	4.5026	4.42538	4.4874	4.68184
ENSMUSG00000029034	Ints11	-0.1094		5.13398	5.72839	0.0166928	0.164358	5.06143	5.12054	4.96845	5.12414	5.01693	5.17838	5.27542	5.09624	5.13593	5.16886	5.22821	5.20409
ENSMUSG00000021277	Traf3	-0.1096		6.39971	5.72698	0.0167062	0.164358	6.35256	6.25686	6.33297	6.26669	6.39793	6.50158	6.37112	6.48021	6.29941	6.56834	6.54392	6.37846
ENSMUSG00000085241	Snhg3	0.251759		2.78129	5.72486	0.0167263	0.16442	2.6588	3.0797	2.86506	3.07085	2.87994	2.90907	2.85816	2.55984	2.61336	2.52995	2.70677	2.54555
ENSMUSG00000027573	Gid8	0.0990426		5.38906	5.71613	0.0168097	0.165037	5.36293	5.49825	5.46075	5.41327	5.42467	5.26799	5.39223	5.30774	5.36489	5.34687	5.37652	5.43978
ENSMUSG00000057455	Rit2	-0.140316		6.02243	5.71538	0.0168169	0.165037	5.87129	6.08854	5.91513	6.12353	5.94254	5.8986	5.98376	6.01822	6.11197	5.97939	6.28328	6.00627
ENSMUSG00000052962	Mrpl35	-0.130079		4.61726	5.71392	0.016831	0.165038	4.53494	4.58003	4.59706	4.49088	4.56174	4.52385	4.57715	4.6147	4.69237	4.65312	4.81125	4.73213
ENSMUSG00000026439	Rbbp5	-0.0956622		5.95316	5.70732	0.0168943	0.165514	5.90157	5.99727	5.86512	5.87177	5.95214	6.0204	5.97143	5.98483	5.97416	5.95925	5.92693	6.00097
ENSMUSG00000092981	Mir5125	0.241362		3.43234	5.70564	0.0169105	0.165514	3.58158	3.57744	3.49689	3.50626	3.43075	3.45392	3.4094	3.36089	3.422	3.45343	3.23365	3.22426
ENSMUSG00000029071	Dvl1	-0.079545		7.24913	5.70415	0.0169249	0.165514	7.24838	7.01664	7.13617	7.14623	7.21759	7.24762	7.31368	7.29609	7.33771	7.34496	7.35007	7.29383
ENSMUSG00000022194	Pabpn1	-0.113737		6.36487	5.70306	0.0169353	0.165514	6.38805	6.14971	6.16619	6.25636	6.34182	6.41133	6.48823	6.48647	6.47236	6.46469	6.39628	6.29975
ENSMUSG00000031376	Atp2b3	-0.107404		8.4992	5.69987	0.0169661	0.165678	8.52589	8.39177	8.43663	8.33156	8.43688	8.65256	8.60946	8.5468	8.53793	8.44554	8.47306	8.56788
ENSMUSG00000005087	Cd44	0.222474		2.59864	5.69704	0.0169935	0.165809	2.67447	2.80733	2.64147	2.79131	2.76843	2.49426	2.45733	2.52487	2.63034	2.46743	2.43875	2.44192
ENSMUSG00000021420	Fars2	-0.196884		3.35571	5.68983	0.0170635	0.166355	3.13727	3.19875	3.36169	3.24826	3.34102	3.47178	3.60933	3.39033	3.47933	3.25091	3.49674	3.19799
ENSMUSG00000054708	Ankrd24	-0.128028		4.90919	5.68394	0.0171209	0.16669	4.88742	4.66738	4.78054	4.82163	4.8317	4.94417	4.83656	4.99448	5.07524	5.03976	5.04526	4.92223
ENSMUSG00000062797	Hikeshi	-0.137665		5.05534	5.68342	0.0171259	0.16669	4.9912	5.02031	4.97343	5.02831	5.0215	5.08283	5.27006	4.95233	5.10742	4.98183	5.21967	4.97732
ENSMUSG00000026455	Klhl12	-0.0964457		5.69887	5.67816	0.0171773	0.167053	5.65921	5.68372	5.66223	5.66247	5.63103	5.73167	5.79333	5.75989	5.69944	5.60409	5.74139	5.74477
ENSMUSG00000050545	Fam228b	0.20212		3.18612	5.67587	0.0171998	0.167134	3.1316	3.50146	3.3768	3.30492	3.40767	3.07015	2.99436	3.05869	3.06427	3.19136	2.81663	3.18735
ENSMUSG00000021750	Fam107a	0.146678		9.86495	5.67257	0.0172322	0.167312	9.86345	10.2513	9.91049	9.81571	9.95476	9.69154	9.90476	9.81575	9.74808	9.89957	9.79605	9.63127
ENSMUSG00000054405	Dnajc8	0.120726		6.14772	5.67095	0.0172481	0.167329	6.0067	6.34984	6.273	6.2314	6.14796	6.02116	6.15122	6.01034	6.19204	6.04509	6.18939	6.11415
ENSMUSG00000032087	Dscaml1	-0.122113		5.33255	5.65886	0.0173674	0.168349	5.26538	5.2202	5.14942	5.214	5.27842	5.39393	5.44192	5.46359	5.31982	5.35552	5.37909	5.46092
ENSMUSG00000075284	Wipf1	0.130373		4.27654	5.65331	0.0174224	0.168744	4.37866	4.3174	4.35664	4.37217	4.34807	4.17443	4.10382	4.31035	4.14921	4.24012	4.20812	4.32933
ENSMUSG00000091337	Eid1	0.121019		7.34622	5.64856	0.0174697	0.168797	7.28586	7.51687	7.48187	7.46664	7.36083	7.26437	7.343	7.34609	7.22035	7.33873	7.20609	7.2873
ENSMUSG00000010453	Kansl3	-0.0883641		6.68716	5.64822	0.0174731	0.168797	6.73914	6.55227	6.61471	6.57193	6.62948	6.71344	6.68426	6.76457	6.72437	6.71922	6.77388	6.7347
ENSMUSG00000035686	Thrsp	0.123793		5.66733	5.6476	0.0174793	0.168797	5.56775	5.8297	5.69876	5.75801	5.69914	5.41832	5.78772	5.52571	5.61242	5.69752	5.75623	5.61081
ENSMUSG00000016150	Tenm1	-0.147159		7.87496	5.64704	0.0174849	0.168797	7.76223	7.92375	7.87713	7.81842	7.86772	8.04068	7.76075	7.74047	7.75589	7.94269	7.82619	8.12545
ENSMUSG00000021592	Arsk	0.150097		3.49976	5.64267	0.0175285	0.169081	3.61039	3.73504	3.54673	3.73424	3.58682	3.31242	3.36987	3.43339	3.39742	3.44418	3.41426	3.36312
ENSMUSG00000022193	Psmb5	-0.152596		4.21486	5.63703	0.017585	0.169313	4.07933	4.03365	4.01424	4.15649	4.15926	4.06397	4.57932	4.21759	4.31849	4.19673	4.39429	4.25738
ENSMUSG00000061371	Zfp873	-0.244335		2.5757	5.63673	0.0175879	0.169313	2.5182	2.24536	2.61623	2.55222	2.32189	2.55417	2.67568	2.80545	2.67192	2.67138	2.73103	2.44192
ENSMUSG00000028015	Ctso	0.150506		5.42697	5.63598	0.0175955	0.169313	5.35687	5.5951	5.50611	5.74669	5.49642	5.19325	5.59011	5.28702	5.39624	5.30022	5.2921	5.27366
ENSMUSG00000038181	Chpf2	-0.111261		5.75172	5.63146	0.017641	0.169614	5.76183	5.42559	5.63317	5.63203	5.72737	5.89777	5.75165	5.81612	5.80787	5.81427	5.76898	5.91004
ENSMUSG00000040029	Ipo8	-0.0954985		5.87388	5.62551	0.0177009	0.169932	5.91977	5.83455	5.8317	5.81113	5.85994	5.90025	5.81096	5.85447	5.86276	5.95762	5.91198	5.91971
ENSMUSG00000059970	Hspa2	0.162036		4.66387	5.62533	0.0177027	0.169932	4.67788	4.74356	4.75764	4.67887	4.74782	4.61306	4.65732	4.69358	4.58328	4.79807	4.48977	4.4895
ENSMUSG00000036790	Slitrk2	0.136528		5.37837	5.61976	0.0177591	0.170335	5.42447	5.58823	5.4465	5.33381	5.57413	5.26799	5.33565	5.41905	5.25426	5.31805	5.18643	5.334
ENSMUSG00000034401	Spata6	0.237813		2.59684	5.61725	0.0177846	0.170442	2.61885	2.8539	2.67445	2.89337	2.83221	2.298	2.43835	2.38563	2.40228	2.37313	2.75488	2.52034
ENSMUSG00000034998	Foxn2	0.105165		6.61662	5.61211	0.0178368	0.170804	6.63884	6.7859	6.74655	6.6408	6.69433	6.48188	6.46555	6.58153	6.44444	6.69944	6.5122	6.65921
ENSMUSG00000026867	Gapvd1	-0.0862271		7.27264	5.6104	0.0178542	0.170833	7.27818	7.2522	7.25233	7.19701	7.23506	7.32212	7.19465	7.35109	7.29643	7.37111	7.27576	7.23271
ENSMUSG00000028381	Ugcg	0.0957586		6.46776	5.59758	0.0179853	0.171948	6.4829	6.58773	6.59277	6.50566	6.5116	6.45856	6.36485	6.44849	6.34383	6.35796	6.37399	6.55492
ENSMUSG00000015478	Rnf5	0.104382		5.29666	5.59515	0.0180103	0.172048	5.29484	5.34907	5.29834	5.29859	5.337	5.19594	5.37112	5.31927	5.27195	5.27437	5.31367	5.22895
ENSMUSG00000029135	Fosl2	-0.421565		4.20186	5.58292	0.0181364	0.173114	4.10847	3.48675	3.92798	3.94302	4.03526	3.86884	3.57932	3.96385	4.84559	4.60414	4.86156	4.38394
ENSMUSG00000038068	Rnf144b	0.15174		4.23971	5.57208	0.0182491	0.173677	4.28221	4.34212	4.32063	4.36626	4.31868	4.27195	4.33949	4.23122	4.11042	4.11752	4.04033	4.09605
ENSMUSG00000035783	Acta2	-0.233106		3.37594	5.57078	0.0182626	0.173677	3.48711	3.41609	3.04606	3.00398	3.21907	3.26199	3.55309	3.48434	3.46047	3.68301	3.42421	3.29536
ENSMUSG00000020003	Pex7	0.121945		4.73468	5.57025	0.0182681	0.173677	4.71625	4.93443	4.86511	4.84941	4.823	4.56187	4.6938	4.66375	4.63044	4.56842	4.75125	4.71741
ENSMUSG00000006134	Crkl	-0.091183		6.57427	5.56938	0.0182772	0.173677	6.52295	6.49832	6.55785	6.59041	6.50128	6.55753	6.51112	6.63631	6.63152	6.65955	6.5822	6.62954
ENSMUSG00000026365	Cfh	0.148413		4.74817	5.56805	0.0182911	0.173677	4.95956	4.94702	4.80495	5.0038	4.80898	4.70654	4.42876	4.66976	4.56794	4.50758	4.62535	4.83116
ENSMUSG00000046798	Cldn12	0.0999281		6.27111	5.56794	0.0182922	0.173677	6.18553	6.45743	6.33426	6.35655	6.3406	6.15293	6.31368	6.22503	6.2679	6.15402	6.21756	6.2191
ENSMUSG00000021792	Prxl2a	0.142939		7.21228	5.56739	0.018298	0.173677	7.19911	7.43212	7.1582	7.27708	7.25038	7.22936	7.19252	7.10141	7.29676	6.91431	7.1461	7.29166
ENSMUSG00000026970	Rbms1	0.115657		5.68777	5.54882	0.0184932	0.17532	5.69039	5.81408	5.85796	5.69581	5.75597	5.63987	5.52299	5.75047	5.56796	5.70044	5.52379	5.69117
ENSMUSG00000041731	Pgm5	-0.222314		2.84172	5.54778	0.0185041	0.17532	2.6588	2.67524	2.61623	2.88514	2.82526	2.99186	2.89343	2.93096	3.15504	2.91841	2.82416	2.62657
ENSMUSG00000025035	Arl3	0.111005		5.99363	5.54671	0.0185155	0.17532	6.03049	6.19111	6.03027	6.0211	5.94975	5.88783	5.9706	5.91227	6.01916	5.87402	6.0201	5.99335
ENSMUSG00000079481	Nhsl2	-0.0815323		7.52892	5.54504	0.0185331	0.175333	7.47591	7.47651	7.53503	7.36963	7.4581	7.60456	7.5148	7.62371	7.58085	7.68159	7.51367	7.48356
ENSMUSG00000025868	Higd2a	0.105163		5.95335	5.5423	0.0185622	0.175333	5.97461	6.03059	5.89428	6.01639	5.96563	5.89695	6.13363	5.92658	5.96666	5.75661	6.03479	5.80779
ENSMUSG00000075569	Rsph10b	0.148132		3.59876	5.54199	0.0185654	0.175333	3.65453	3.77995	3.62894	3.66378	3.74247	3.4938	3.55309	3.63131	3.48867	3.49432	3.47775	3.54501
ENSMUSG00000033350	Chst2	0.10088		6.17783	5.541	0.0185759	0.175333	6.26791	6.24307	6.15819	6.15726	6.22391	6.13132	6.12846	6.11324	6.15659	6.24602	6.22042	6.07355
ENSMUSG00000031302	Nlgn3	0.125713		5.51361	5.53476	0.0186424	0.17575	5.44518	5.63565	5.55674	5.48858	5.65278	5.47587	5.41304	5.53343	5.43056	5.52517	5.41696	5.56325
ENSMUSG00000054679	Srsf12	0.157245		4.36657	5.53405	0.0186498	0.17575	4.24595	4.66084	4.45245	4.51776	4.48003	4.17716	4.2927	4.29746	4.28672	4.44638	4.21386	4.26246
ENSMUSG00000013465	Nelfb	-0.0975234		5.85024	5.53197	0.0186721	0.17582	5.83426	5.62002	5.70874	5.76475	5.8368	5.887	6.00326	5.88668	5.93712	5.82588	5.96066	5.88967
ENSMUSG00000020758	Itgb4	-0.145487		3.94128	5.52941	0.0186994	0.175937	3.93388	3.60493	3.81421	3.90687	3.88296	4.08443	3.97143	4.06773	3.96746	3.93152	3.91537	4.12701
ENSMUSG00000004929	Thop1	-0.117395		4.72568	5.52733	0.0187217	0.17597	4.79902	4.48212	4.56004	4.5752	4.64895	4.79787	4.86705	4.76274	4.81622	4.81611	4.77672	4.73761
ENSMUSG00000074922	Fam122a	0.203619		3.11466	5.52522	0.0187442	0.17597	3.14853	3.35263	3.22923	3.19596	3.04457	3.03454	3.02649	3.0278	3.05172	3.02147	3.17593	3.04724
ENSMUSG00000019837	Gtf3c6	0.158926		4.57758	5.52444	0.0187526	0.17597	4.51113	4.812	4.71072	4.73264	4.49762	4.31216	4.68577	4.4797	4.53902	4.4942	4.44893	4.64537
ENSMUSG00000019828	Grm1	-0.117124		8.29516	5.52328	0.0187651	0.17597	8.31254	8.21925	8.33281	8.21587	8.26585	8.36947	8.27992	8.42273	8.32327	8.32509	8.14911	8.30447
ENSMUSG00000039000	Ube3c	-0.0896442		6.62728	5.52216	0.018777	0.17597	6.60448	6.56749	6.67043	6.57705	6.63247	6.61441	6.62987	6.66921	6.61616	6.6455	6.66059	6.63445
ENSMUSG00000039108	Lsm14b	0.0978333		6.76925	5.51212	0.0188851	0.176706	6.77911	6.81758	6.79656	6.79655	6.75043	6.76324	6.74731	6.79332	6.73127	6.81424	6.65584	6.77834
ENSMUSG00000016984	Etaa1	-0.147149		3.77713	5.51089	0.0188984	0.176706	3.75008	3.77189	3.62473	3.853	3.78965	3.76765	3.73522	3.77588	3.84192	3.69865	3.81683	3.88506
ENSMUSG00000015869	Prpsap1	-0.0949444		5.90612	5.51072	0.0189003	0.176706	5.84036	5.78132	5.79093	5.86237	5.80183	5.93124	5.89604	6.02371	5.94817	6.03357	6.0036	5.92773
ENSMUSG00000057388	Mrpl18	-0.122951		4.87187	5.50522	0.0189598	0.1771	4.80259	4.7102	4.75957	4.83023	4.86257	4.9151	4.95148	4.79061	4.92512	4.91814	5.07241	4.88484
ENSMUSG00000037395	Rcor3	0.145567		5.64599	5.50322	0.0189815	0.1771	5.68942	5.88681	5.74994	5.67327	5.74404	5.71021	5.60188	5.59373	5.39002	5.68384	5.34675	5.59882
ENSMUSG00000061589	Dot1l	0.092933		8.30303	5.50269	0.0189873	0.1771	8.47422	8.20622	8.25982	8.24793	8.33781	8.4208	8.28524	8.33981	8.29544	8.31799	8.21795	8.2051
ENSMUSG00000060450	Rnf14	-0.0892717		7.86986	5.49778	0.0190407	0.177362	7.82151	7.78668	7.8038	7.85945	7.85626	7.86662	7.93761	7.89417	7.9024	7.86036	7.99698	7.83949
ENSMUSG00000000058	Cav2	0.179947		3.67997	5.49736	0.0190452	0.177362	3.76114	3.98914	3.59058	4.04263	3.72017	3.50686	3.35476	3.55969	3.53448	3.52972	3.81305	3.64173
ENSMUSG00000022843	Clcn2	-0.0930333		6.1274	5.4943	0.0190785	0.177465	6.13261	5.90352	6.00619	6.01167	6.0766	6.24927	6.20907	6.248	6.13371	6.1632	6.10915	6.23534
ENSMUSG00000035958	Tdp2	0.0994417		5.33627	5.49359	0.0190863	0.177465	5.29737	5.55455	5.45957	5.38288	5.38032	5.26287	5.27408	5.26335	5.29342	5.27176	5.30293	5.26482
ENSMUSG00000030255	Sspn	0.12813		4.28514	5.49178	0.0191061	0.17751	4.33494	4.36105	4.38182	4.38974	4.35774	4.23582	4.20556	4.17875	4.35724	4.18845	4.22814	4.18433
ENSMUSG00000021130	Galnt16	-0.105362		5.68766	5.48914	0.019135	0.177639	5.64735	5.4736	5.51297	5.68399	5.69342	5.75374	5.67567	5.72758	5.73617	5.80797	5.79414	5.70429
ENSMUSG00000030451	Herc2	-0.111453		8.31057	5.48536	0.0191763	0.17764	8.37638	8.16967	8.29603	8.20661	8.28876	8.42467	8.23971	8.38895	8.3568	8.39949	8.33417	8.21741
ENSMUSG00000039621	Prex1	0.0983149		7.58214	5.48533	0.0191766	0.17764	7.74633	7.41636	7.67604	7.5198	7.59693	7.58032	7.61171	7.62422	7.5619	7.71248	7.54223	7.34709
ENSMUSG00000028149	Rap1gds1	-0.0854149		7.9308	5.48503	0.01918	0.17764	7.93647	7.86196	7.93653	7.907	7.92532	7.91739	7.92104	7.92467	7.9606	7.96529	7.98148	7.92805
ENSMUSG00000022160	Mettl3	-0.129815		4.9912	5.48335	0.0191984	0.177671	5.04042	4.93804	4.82161	4.85785	4.94342	5.05939	4.91075	5.0478	5.03756	4.98183	5.10988	5.10438
ENSMUSG00000026834	Acvr1c	0.161916		4.20583	5.47877	0.0192488	0.177929	4.24857	4.46222	4.35918	4.30276	4.33834	4.02216	3.84019	4.28445	4.12845	4.09701	3.99431	4.28009
ENSMUSG00000038342	Mlxip	-0.0876969		6.61269	5.47809	0.0192563	0.177929	6.60346	6.50015	6.57814	6.54147	6.53734	6.61993	6.59279	6.68711	6.73078	6.72066	6.57217	6.64567
ENSMUSG00000019920	Lims1	0.111676		5.23369	5.47217	0.0193216	0.178345	5.30997	5.31757	5.30493	5.33984	5.35521	5.04455	5.07799	5.15174	5.14334	5.25335	5.17026	5.29612
ENSMUSG00000021962	Dcp1a	-0.112446		5.14043	5.47003	0.0193453	0.178345	5.07331	5.08682	5.07418	5.14153	5.08688	5.27563	5.23474	5.13299	5.13295	5.13622	5.10371	5.18817
ENSMUSG00000031409	Tceal6	0.165607		3.88323	5.46951	0.019351	0.178345	3.83273	4.10278	3.89688	3.97441	3.88296	3.77486	3.82565	3.80532	3.81248	3.86725	3.88327	3.92404
ENSMUSG00000020988	L2hgdh	-0.152289		4.02876	5.46857	0.0193614	0.178345	3.93388	3.8235	4.05238	3.93506	4.06801	4.11884	4.02649	4.12138	4.09216	4.01195	3.98762	4.12701
ENSMUSG00000110277	Gm45871	-0.199919		3.26046	5.46294	0.019424	0.178511	3.03169	3.3634	3.06484	3.41769	3.09744	3.2361	3.4094	3.20945	3.25145	3.01524	3.48728	3.45471
ENSMUSG00000034926	Dhcr24	0.113746		6.61888	5.46164	0.0194384	0.178511	6.8246	6.41923	6.70276	6.59231	6.68955	6.52154	6.57986	6.50229	6.61563	6.69749	6.6222	6.61324
ENSMUSG00000040848	Sft2d2	0.1247		4.67656	5.46145	0.0194405	0.178511	4.7238	4.64327	4.73242	4.73264	4.80192	4.64293	4.53086	4.60218	4.71642	4.57691	4.73335	4.66084
ENSMUSG00000030729	Pgm2l1	-0.0956796		8.07925	5.46112	0.0194441	0.178511	8.05123	8.07004	8.08554	8.09411	8.04137	8.15339	7.95899	8.16949	8.08722	8.12752	8.07998	8.01957
ENSMUSG00000028745	Capzb	0.104859		7.30163	5.46017	0.0194547	0.178511	7.32394	7.35663	7.30396	7.31627	7.33477	7.2602	7.32406	7.256	7.30372	7.20484	7.34582	7.28294
ENSMUSG00000027533	Fabp5	0.154626		5.5596	5.4466	0.0196064	0.179451	5.44404	5.80325	5.6384	5.61844	5.60083	5.19191	5.66754	5.51906	5.53679	5.65907	5.58827	5.36266
ENSMUSG00000032875	Arhgef17	-0.113919		6.02889	5.4458	0.0196154	0.179451	6.06509	5.74163	5.87402	5.98591	5.95692	6.19049	6.00488	6.06917	6.06748	5.99768	6.15619	6.17063
ENSMUSG00000035847	Ids	0.11794		7.95539	5.44561	0.0196176	0.179451	7.97733	8.06757	7.99257	8.09233	8.00609	7.9346	7.76623	7.91858	7.80718	8.01766	7.87145	7.97753
ENSMUSG00000055531	Cpsf6	0.112698		7.68835	5.44559	0.0196177	0.179451	7.77296	7.84812	7.82461	7.79169	7.74282	7.66378	7.47257	7.60395	7.52408	7.70282	7.4684	7.7761
ENSMUSG00000035671	Zswim4	-0.14046		4.57611	5.44088	0.0196707	0.179795	4.47579	4.32844	4.48534	4.48817	4.53644	4.44693	4.67161	4.69751	4.67611	4.80892	4.64676	4.57567
ENSMUSG00000022761	Lztr1	-0.0883852		6.98738	5.43805	0.0197026	0.179795	7.0086	6.80034	6.823	6.90081	6.9429	7.02226	7.04621	7.0737	7.0534	7.08317	7.08389	6.97175
ENSMUSG00000066798	Zbtb6	0.121194		4.57248	5.43698	0.0197147	0.179795	4.56889	4.77415	4.67246	4.72112	4.65484	4.39171	4.40939	4.50683	4.44381	4.59582	4.58156	4.50673
ENSMUSG00000070738	Dgkd	-0.104015		8.82437	5.43686	0.0197161	0.179795	8.8172	8.73385	8.75357	8.73114	8.80981	8.95923	8.92701	8.8818	8.84664	8.82784	8.79694	8.78692
ENSMUSG00000060519	Tor3a	0.256566		2.69618	5.43144	0.0197774	0.18012	2.9374	3.0797	2.51062	2.94182	2.67101	2.58731	2.91419	2.57701	2.48859	2.32357	2.60546	2.56212
ENSMUSG00000041552	Ptchd1	-0.123206		4.55999	5.43102	0.0197821	0.18012	4.59794	4.57077	4.48069	4.62302	4.48003	4.53451	4.56188	4.52243	4.56573	4.64709	4.57711	4.55305
ENSMUSG00000037470	Uggt1	-0.0997394		6.53375	5.42015	0.0199057	0.181107	6.57347	6.39778	6.44292	6.44113	6.54	6.65894	6.46848	6.60526	6.57017	6.5598	6.58109	6.53984
ENSMUSG00000089872	Rps6kc1	-0.122697		5.11923	5.41822	0.0199277	0.181168	5.10979	4.97187	5.01264	4.89318	5.14385	5.19191	5.11283	5.16173	5.20412	5.19253	5.12063	5.25975
ENSMUSG00000038279	Nop2	-0.154956		4.49453	5.41289	0.0199886	0.181582	4.50457	4.32569	4.44291	4.2135	4.35532	4.60903	4.43834	4.51577	4.50491	4.59373	4.64888	4.68752
ENSMUSG00000024773	Atg2a	-0.0920697		6.62108	5.40994	0.0200224	0.18175	6.65078	6.34984	6.54062	6.46411	6.58852	6.77633	6.7574	6.69254	6.59794	6.70138	6.66164	6.61174
ENSMUSG00000030671	Pde3b	0.113974		5.5209	5.4038	0.0200929	0.182225	5.58133	5.70292	5.71073	5.60847	5.636	5.46365	5.43595	5.46705	5.4049	5.36413	5.30696	5.50659
ENSMUSG00000002279	Lmf1	-0.153773		4.002	5.40165	0.0201178	0.182225	4.1342	3.6319	3.81051	3.91902	3.88964	4.00693	4.22231	4.08584	4.08602	4.05511	4.07548	3.99898
ENSMUSG00000025544	Tm9sf2	0.0775925		6.95737	5.40047	0.0201313	0.182225	6.98601	7.04075	7.07612	7.04176	7.01415	6.92432	6.8456	6.87759	6.86859	6.85929	6.97556	6.95617
ENSMUSG00000093674	Rpl41	0.142533		6.28381	5.39942	0.0201435	0.182225	6.15093	6.44227	6.2472	6.50163	6.25203	5.97103	6.45968	6.22843	6.2611	6.22862	6.45267	6.12326
ENSMUSG00000067194	Eif1ax	0.0844277		7.66765	5.39774	0.0201629	0.182225	7.62073	7.8591	7.73975	7.72404	7.74421	7.52205	7.66142	7.56306	7.58983	7.58209	7.67213	7.69999
ENSMUSG00000038633	Degs1	0.0875667		6.66257	5.39739	0.0201669	0.182225	6.67045	6.74787	6.68315	6.7001	6.65028	6.54704	6.72154	6.573	6.71545	6.54636	6.65848	6.72047
ENSMUSG00000117284	Gm7072	0.144457		4.3238	5.39385	0.0202079	0.182456	4.27709	4.58003	4.54005	4.4214	4.53004	4.31957	4.24979	4.06469	4.14921	4.19948	4.23945	4.22132
ENSMUSG00000028373	Astn2	-0.0928714		7.58725	5.39159	0.0202341	0.182553	7.56085	7.58575	7.59574	7.50274	7.58129	7.65916	7.6465	7.55441	7.59037	7.6909	7.46961	7.59394
ENSMUSG00000038150	Ormdl3	0.0993908		5.85788	5.38768	0.0202794	0.182823	5.91648	5.86613	5.83535	5.79033	5.92883	5.76102	5.8483	5.85271	5.81252	5.87316	5.90311	5.89458
ENSMUSG00000050071	Bex1	0.133941		4.90648	5.38558	0.0203038	0.182904	4.96435	4.95238	4.96679	4.92967	4.89943	4.81196	4.88644	4.80161	4.80318	4.94952	5.00935	4.88813
ENSMUSG00000054675	Tmem119	0.289634		2.37528	5.37982	0.0203709	0.183369	2.62693	2.27988	2.48296	2.68148	2.51564	2.04713	2.04544	2.2423	2.39237	2.15245	2.79378	2.03025
ENSMUSG00000028821	Syf2	0.101287		5.39151	5.37561	0.0204202	0.183674	5.46108	5.45484	5.34133	5.42609	5.3933	5.37032	5.37985	5.37801	5.41717	5.26914	5.39562	5.40346
ENSMUSG00000032258	Lca5	0.151635		4.71723	5.3661	0.0205319	0.184488	4.78103	4.98936	4.90213	4.72112	4.77151	4.70087	4.69979	4.66375	4.42933	4.75385	4.47549	4.62973
ENSMUSG00000115529	9630013A20Rik	0.258782		4.62221	5.36286	0.02057	0.184488	4.33741	5.11577	4.82345	5.08153	4.77872	4.11032	4.64702	4.39509	4.34186	4.77797	4.56591	4.0989
ENSMUSG00000066191	Anks6	-0.146456		4.56646	5.36235	0.020576	0.184488	4.65239	4.35026	4.40411	4.29346	4.55336	4.72713	4.68376	4.5853	4.71044	4.54914	4.52025	4.66851
ENSMUSG00000020592	Sdc1	-0.28397		3.1935	5.36203	0.0205797	0.184488	2.99471	3.06658	2.71464	3.1278	2.98345	3.51549	3.61779	3.34594	3.50717	2.71047	3.15217	3.24494
ENSMUSG00000064145	Arih2	-0.0925247		5.80661	5.36128	0.0205886	0.184488	5.71523	5.76517	5.77391	5.8133	5.75871	5.82582	5.85904	5.7832	5.8956	5.76591	5.7903	5.91891
ENSMUSG00000032423	Syncrip	0.110773		6.55404	5.35878	0.0206182	0.184614	6.59319	6.76269	6.7378	6.618	6.63496	6.4411	6.30716	6.4722	6.38254	6.58893	6.38868	6.64177
ENSMUSG00000066842	Hmcn1	-0.172781		3.97516	5.35277	0.0206894	0.185112	3.75378	3.71835	3.98825	4.14618	3.97375	3.93472	4.01372	4.00884	4.07366	4.08219	4.06916	3.88835
ENSMUSG00000078202	Nrarp	0.257711		3.10628	5.34848	0.0207404	0.185428	3.1316	3.17449	3.3413	3.24826	3.20843	2.8692	3.05169	3.00895	2.82721	3.47174	2.97395	2.82498
ENSMUSG00000021709	Erbin	0.0888382		6.26761	5.34713	0.0207564	0.185428	6.2595	6.44734	6.40842	6.36323	6.38912	6.18779	6.09096	6.20997	6.11348	6.30083	6.11454	6.27169
ENSMUSG00000048163	Selplg	0.250546		2.61207	5.34585	0.0207716	0.185428	2.77967	2.7428	2.41628	2.9097	2.82526	2.65922	2.42877	2.2315	2.42192	2.52995	2.7149	2.56212
ENSMUSG00000042063	Zfp386	0.114443		5.13002	5.34285	0.0208074	0.185607	5.10546	5.39179	5.26354	5.15529	5.1865	5.0083	5.19288	5.02295	5.07988	4.99614	5.08971	5.02143
ENSMUSG00000018446	C1qbp	0.130032		5.39903	5.34079	0.0208321	0.185687	5.31997	5.44346	5.58845	5.35334	5.45987	5.30333	5.42635	5.23388	5.34959	5.36658	5.40193	5.50552
ENSMUSG00000022514	Il1rap	0.116116		5.29352	5.33373	0.0209166	0.186187	5.32246	5.51646	5.35538	5.45141	5.3321	5.16334	5.22231	5.19687	5.24189	5.18838	5.13585	5.35079
ENSMUSG00000038280	Ostm1	0.120683		5.61244	5.33349	0.0209195	0.186187	5.58651	5.78734	5.64881	5.70986	5.62904	5.49237	5.60082	5.55417	5.51067	5.51527	5.63186	5.65975
ENSMUSG00000039753	Fbxl5	0.0983478		7.03217	5.3298	0.0209638	0.18632	7.02856	7.16099	7.12017	7.18658	7.10804	6.91538	7.02331	7.01387	6.93969	6.83738	7.00155	7.01377
ENSMUSG00000016494	Cd34	-0.135314		4.74022	5.32963	0.0209659	0.18632	4.71814	4.60747	4.67654	4.71184	4.73118	4.68756	4.82382	4.72087	4.86544	4.82326	4.80936	4.68374
ENSMUSG00000027489	Necab3	-0.117478		7.12275	5.32577	0.0210123	0.186592	7.09158	6.85001	7.11418	6.92058	7.04775	7.22805	7.36547	7.15849	7.17768	7.22624	6.97556	7.23077
ENSMUSG00000022568	Scrib	-0.0892818		6.44952	5.32355	0.0210391	0.186691	6.50005	6.23942	6.32715	6.31424	6.37551	6.61089	6.47257	6.49891	6.43782	6.54798	6.48928	6.52987
ENSMUSG00000034247	Plekhm1	-0.101783		5.66147	5.31823	0.0211034	0.187121	5.72278	5.49825	5.54898	5.52878	5.60591	5.62198	5.65835	5.76646	5.71842	5.713	5.78837	5.72559
ENSMUSG00000021427	Ssr1	0.0766164		7.34509	5.31554	0.0211361	0.187271	7.35284	7.39224	7.41454	7.36852	7.41796	7.32642	7.26063	7.27848	7.32961	7.28342	7.30197	7.40278
ENSMUSG00000035513	Ntng2	-0.217888		3.57462	5.3088	0.0212179	0.187855	3.65847	3.0927	3.32581	3.44596	3.53665	3.61528	3.94141	3.6798	3.63462	3.46719	3.90119	3.36784
ENSMUSG00000030397	Mark4	0.0855426		6.46286	5.30748	0.0212341	0.187858	6.50991	6.41987	6.50325	6.4362	6.49855	6.47857	6.44549	6.50845	6.40491	6.52185	6.36369	6.45254
ENSMUSG00000066829	Zfp810	0.174932		4.687	5.30317	0.0212867	0.188183	4.51984	4.91443	4.82345	4.92164	4.80898	4.46488	4.86528	4.59798	4.59413	4.59373	4.43423	4.60596
ENSMUSG00000033585	Ndn	-0.119862		7.35541	5.29917	0.0213356	0.188475	7.24314	7.20208	7.2864	7.39812	7.31382	7.25376	7.44192	7.38256	7.39035	7.43231	7.55982	7.32207
ENSMUSG00000024642	Tle4	-0.15106		4.48588	5.29709	0.0213611	0.18856	4.47355	4.35026	4.3718	4.52308	4.51068	4.35369	4.36233	4.63124	4.41471	4.68094	4.6167	4.4895
ENSMUSG00000031657	Heatr3	-0.0968944		5.66782	5.28974	0.0214514	0.189106	5.58548	5.57902	5.63212	5.72609	5.59777	5.63492	5.63977	5.7189	5.7672	5.70335	5.70511	5.71081
ENSMUSG00000062184	Hs6st2	0.131263		4.93054	5.28853	0.0214663	0.189106	5.04495	5.08844	4.99643	5.01139	5.0486	4.97268	4.82016	4.74576	4.69439	4.8179	4.86704	4.99726
ENSMUSG00000031167	Rbm3	0.110277		6.84877	5.28816	0.0214709	0.189106	6.78994	6.95433	6.97012	6.91706	6.87764	6.63932	6.9073	6.77809	6.85241	6.76682	6.71834	6.97253
ENSMUSG00000048148	Nwd1	-0.116051		7.00841	5.28377	0.0215251	0.189384	7.05985	6.71671	6.85167	6.97009	6.96678	7.18674	6.96729	7.06915	7.07409	7.03085	7.16625	6.97717
ENSMUSG00000036667	Tcaf1	-0.083741		8.07675	5.28272	0.021538	0.189384	8.03974	8.06983	8.06003	8.04437	8.07874	8.10379	8.00427	8.08368	8.11726	8.14848	8.1363	8.02687
ENSMUSG00000031207	Msn	0.101188		5.97858	5.28173	0.0215503	0.189384	6.14039	6.03397	6.01748	6.04624	6.09982	5.96158	5.88819	5.90379	5.94817	5.94211	5.77774	5.94678
ENSMUSG00000049811	Fam161a	0.240301		2.35151	5.27936	0.0215797	0.189502	2.50949	2.49106	2.48296	2.33968	2.67874	1.97383	2.43835	2.31575	2.01977	2.19717	2.38881	2.23013
ENSMUSG00000039953	Clstn1	-0.0881969		9.56873	5.27264	0.0216631	0.190093	9.57245	9.42437	9.51062	9.49354	9.53577	9.65457	9.59775	9.61716	9.58875	9.5993	9.56441	9.64877
ENSMUSG00000022551	Cyc1	-0.0939172		7.47593	5.27075	0.0216867	0.19016	7.38207	7.2908	7.36836	7.41681	7.47096	7.48598	7.70252	7.50087	7.50465	7.40427	7.60098	7.53457
ENSMUSG00000028101	Pias3	0.125216		5.26271	5.26663	0.0217381	0.190469	5.37976	5.23787	5.23619	5.29704	5.3235	5.29332	5.35981	5.30259	5.16534	5.0925	5.09127	5.33521
ENSMUSG00000000197	Nalcn	-0.0952584		6.67596	5.2591	0.0218323	0.19109	6.64979	6.60995	6.69374	6.65055	6.6838	6.70545	6.67314	6.6188	6.72782	6.69506	6.76363	6.63151
ENSMUSG00000022270	Retreg1	0.132992		5.20004	5.25829	0.0218424	0.19109	5.17185	5.30366	5.2251	5.35483	5.28096	5.0944	5.13952	5.07676	5.18127	5.03361	5.26882	5.24187
ENSMUSG00000058799	Nap1l1	0.0838634		6.71544	5.25586	0.0218729	0.19109	6.6831	6.92008	6.7975	6.81238	6.70099	6.6408	6.57986	6.63938	6.6792	6.669	6.76167	6.67119
ENSMUSG00000032006	Pdgfd	0.154054		4.46961	5.25483	0.0218859	0.19109	4.46456	4.88296	4.45956	4.69073	4.52147	4.31711	4.45261	4.31292	4.40241	4.41122	4.45379	4.16276
ENSMUSG00000039100	2006-03-01	-0.0789649		7.99952	5.25454	0.0218895	0.19109	7.98893	7.9434	8.00579	7.98661	8.0227	7.99452	7.96419	8.01426	7.95997	8.03007	8.01252	8.06642
ENSMUSG00000057101	Zfp180	-0.107157		5.48968	5.25271	0.0219126	0.19115	5.41167	5.38652	5.38806	5.45141	5.43498	5.44342	5.54423	5.47509	5.50723	5.53935	5.7354	5.52255
ENSMUSG00000037134	Prmt9	-0.130553		4.68535	5.24892	0.0219604	0.191427	4.59383	4.66955	4.57103	4.77113	4.53218	4.64687	4.67365	4.77023	4.74007	4.83214	4.69687	4.70254
ENSMUSG00000064373	Selenop	0.164079		8.40228	5.23484	0.0221388	0.192791	8.30139	8.75586	8.33587	8.69214	8.49578	8.10647	8.48924	8.0539	8.33545	8.16335	8.62114	8.28135
ENSMUSG00000024181	Mrpl28	-0.141961		5.25646	5.23401	0.0221494	0.192791	5.17047	5.15039	5.05865	5.19247	5.07228	5.23438	5.56188	5.21206	5.40243	5.18283	5.54446	5.18817
ENSMUSG00000028655	Mfsd2a	0.148497		4.72399	5.231	0.0221878	0.192984	4.86369	4.64768	4.74799	4.80863	4.7859	4.39171	4.67161	4.64555	4.74592	4.79626	4.80174	4.7303
ENSMUSG00000017679	Ttpal	-0.099723		5.66498	5.21756	0.0223599	0.194338	5.61928	5.48104	5.60244	5.59717	5.56164	5.6448	5.65629	5.74573	5.74983	5.81695	5.78837	5.67602
ENSMUSG00000020635	Fkbp1b	0.219158		3.36875	5.21365	0.0224103	0.194442	3.36685	3.4468	3.41144	3.77937	3.39364	3.2773	3.33437	3.07692	3.37241	3.42551	3.50145	2.93085
ENSMUSG00000021712	Trim23	0.12108		6.09761	5.21259	0.0224239	0.194442	5.99816	6.35051	6.21043	6.34007	6.18304	5.89695	5.98784	6.05392	6.02238	5.92974	5.89687	6.2073
ENSMUSG00000022338	Eny2	0.102219		6.21737	5.21224	0.0224284	0.194442	6.18211	6.47802	6.31413	6.35506	6.2707	6.10581	6.21466	6.06613	6.09983	6.09468	6.07245	6.29294
ENSMUSG00000036834	Plch1	-0.161947		4.97068	5.21153	0.0224376	0.194442	4.96276	4.7942	4.90387	4.93964	4.92566	5.2133	4.92786	5.07827	5.07058	4.74823	4.94687	5.06713
ENSMUSG00000059316	Slc27a4	-0.0759324		6.7252	5.20653	0.0225021	0.194482	6.71803	6.56924	6.63475	6.59231	6.65273	6.77453	6.82975	6.76971	6.77581	6.78661	6.79417	6.77301
ENSMUSG00000106379	Lhfpl3	0.119783		5.33866	5.20408	0.0225339	0.194482	5.30997	5.4798	5.43091	5.51149	5.43498	5.1328	5.3318	5.26069	5.26245	5.28865	5.2921	5.29364
ENSMUSG00000044807	Zfp354c	0.0944387		6.1811	5.20349	0.0225416	0.194482	6.17593	6.32594	6.2649	6.23059	6.22655	6.07035	6.16356	6.15743	6.03757	6.21237	6.13967	6.14679
ENSMUSG00000021692	Dimt1	-0.155087		4.34789	5.2029	0.0225492	0.194482	4.28221	4.36374	4.17267	4.36922	4.276	4.44467	4.15123	4.32567	4.37749	4.36297	4.63823	4.35333
ENSMUSG00000078578	Ube2d3	0.0922075		7.76323	5.20275	0.0225512	0.194482	7.71327	8.00661	7.83102	7.91182	7.83458	7.6043	7.74539	7.58921	7.65944	7.65953	7.74043	7.80488
ENSMUSG00000031201	Brcc3	0.117113		5.5733	5.2025	0.0225545	0.194482	5.54874	5.91729	5.72949	5.65522	5.66354	5.40094	5.45142	5.43797	5.42206	5.38361	5.5075	5.66551
ENSMUSG00000039449	Prpf18	-0.0871115		6.19041	5.20231	0.0225569	0.194482	6.14039	6.19413	6.06954	6.18603	6.16733	6.22381	6.20205	6.23115	6.19845	6.18626	6.19739	6.27797
ENSMUSG00000043460	Elfn2	-0.164142		4.84647	5.19798	0.0226132	0.19467	4.68564	4.43184	4.88989	4.72343	4.83343	4.86867	4.80171	4.92409	4.77865	5.14908	5.05009	4.88649
ENSMUSG00000038888	Ctu1	-0.211		2.80787	5.19601	0.0226388	0.19467	2.89789	2.42061	2.64979	2.72826	2.50698	2.96058	2.98785	2.89032	3.00042	2.82175	2.77057	2.9051
ENSMUSG00000104814	Gm42979	-0.214574		3.82985	5.196	0.022639	0.19467	3.594	3.64521	3.69873	3.73424	3.81091	3.92826	3.47607	4.03703	3.93367	3.99622	4.03709	3.92404
ENSMUSG00000020321	Mdh1	-0.0940674		9.19864	5.19558	0.0226445	0.19467	9.15979	9.12845	9.15574	9.18342	9.21058	9.20092	9.22438	9.19265	9.26051	9.11573	9.32358	9.21535
ENSMUSG00000028517	Plpp3	0.0877813		7.70584	5.19288	0.0226796	0.194831	7.81224	7.6493	7.74922	7.78562	7.73844	7.69191	7.62882	7.64116	7.77295	7.65903	7.69131	7.63466
ENSMUSG00000001467	Cyp51	-0.114919		6.6846	5.19026	0.0227138	0.194983	6.59936	6.61051	6.6796	6.65963	6.60484	6.58446	6.55694	6.62035	6.84607	6.79164	6.78309	6.83612
ENSMUSG00000022791	Tnk2	-0.102926		7.04832	5.18879	0.022733	0.195007	7.15056	6.72247	6.92244	6.92962	6.9856	7.23852	7.10833	7.09472	7.04669	7.02505	7.11341	7.1672
ENSMUSG00000029571	Tmem106b	0.0880386		7.65248	5.18336	0.0228042	0.195421	7.68936	7.87024	7.67655	7.73239	7.7238	7.59287	7.51452	7.6008	7.51154	7.58997	7.58915	7.69906
ENSMUSG00000040128	Pnrc1	0.124226		4.99912	5.1826	0.0228142	0.195421	4.96435	5.0288	5.19984	5.05792	5.08978	4.82591	4.87942	5.04008	4.98409	4.85674	4.99607	5.0289
ENSMUSG00000028672	Hmgcl	-0.115333		5.6827	5.17816	0.0228726	0.195779	5.61827	5.49213	5.46782	5.68042	5.60083	5.70738	5.93041	5.71018	5.7537	5.56836	5.84966	5.74114
ENSMUSG00000047090	Tmem198b	0.134058		4.66169	5.16871	0.0229973	0.196705	4.86027	4.62548	4.64152	4.57775	4.78052	4.6625	4.60933	4.67973	4.69439	4.59582	4.56141	4.61393
ENSMUSG00000061232	H2-K1	0.179386		3.60007	5.15371	0.0231968	0.198216	3.73894	3.53519	3.55117	3.80579	3.73878	3.40828	3.49456	3.48888	3.51176	3.4208	3.55224	3.8685
ENSMUSG00000038705	Gmeb2	-0.105646		5.30167	5.1517	0.0232237	0.198216	5.16909	5.2083	5.30888	5.29237	5.27459	5.2422	5.29402	5.33197	5.43661	5.37024	5.30831	5.36266
ENSMUSG00000047694	Yipf6	0.0999795		5.97854	5.15167	0.0232241	0.198216	5.98408	6.09098	6.08572	6.05728	6.05002	5.99901	5.94141	5.95312	5.85917	5.9206	5.86618	5.91246
ENSMUSG00000006423	C330007P06Rik	0.0986435		5.41925	5.14597	0.0233004	0.198724	5.46334	5.57091	5.54341	5.46943	5.42122	5.31327	5.34714	5.30388	5.43781	5.28865	5.42317	5.42287
ENSMUSG00000025875	Tspan17	-0.139836		5.4811	5.13737	0.023416	0.199567	5.49348	5.05727	5.30493	5.45002	5.42582	5.69603	5.53309	5.60319	5.66588	5.30662	5.58606	5.52572
ENSMUSG00000025226	Fbxl15	-0.168257		3.54065	5.13601	0.0234345	0.19958	3.54368	3.29191	3.39175	3.35944	3.40767	3.63523	3.9073	3.58961	3.5745	3.44881	3.69882	3.51128
ENSMUSG00000032216	Nedd4	-0.091988		9.56076	5.13169	0.0234929	0.199909	9.56472	9.4915	9.5546	9.49607	9.55637	9.65487	9.51466	9.62053	9.56694	9.65402	9.53959	9.50237
ENSMUSG00000029547	Ints1	-0.0751353		6.8889	5.13066	0.0235068	0.199909	6.89737	6.61728	6.79937	6.79655	6.87512	6.99164	6.90687	6.96905	6.92428	6.98456	6.92652	6.93406
ENSMUSG00000024049	Myom1	0.223945		3.0023	5.12383	0.0235995	0.200553	3.32277	3.13103	3.18986	3.06357	3.03857	2.91561	2.7391	3.10678	3.03907	2.84302	2.61418	2.87889
ENSMUSG00000028998	Tomm7	-0.126198		5.52618	5.11521	0.023717	0.201389	5.42215	5.51887	5.39673	5.52745	5.48544	5.34268	5.75932	5.55309	5.5822	5.41471	5.768	5.47958
ENSMUSG00000030093	Wnt7a	-0.106592		6.10867	5.11386	0.0237354	0.201389	6.10251	6.01957	5.99726	5.92697	6.0138	6.3163	6.2457	6.14237	6.13594	6.06558	6.11914	6.16725
ENSMUSG00000024259	Slc25a46	0.0868127		6.5362	5.11012	0.0237867	0.201389	6.5159	6.73341	6.63003	6.66986	6.58492	6.3968	6.42213	6.40107	6.46291	6.48004	6.4869	6.60726
ENSMUSG00000030103	Bhlhe40	0.10013		5.58912	5.1088	0.0238048	0.201389	5.57716	5.59282	5.61947	5.67446	5.66548	5.50868	5.52749	5.55309	5.57783	5.42767	5.68456	5.64232
ENSMUSG00000024002	Brd4	-0.0860258		6.97879	5.1069	0.0238308	0.201389	6.93933	6.98036	6.91729	6.92712	6.87596	7.00012	6.88512	6.99404	6.96667	7.15931	7.02667	7.04873
ENSMUSG00000049001	Ndnf	-0.159559		4.17851	5.10589	0.0238448	0.201389	4.15949	4.09956	4.05238	4.2135	4.14259	4.33673	4.16861	4.17594	4.37245	4.08219	4.24227	4.05859
ENSMUSG00000024640	Psat1	0.1403		6.23882	5.10446	0.0238645	0.201389	6.18622	6.38924	6.23481	6.41348	6.3017	6.04373	6.29731	6.04005	6.25085	6.0716	6.34809	6.23405
ENSMUSG00000059142	Zfp945	0.15598		4.80227	5.10394	0.0238715	0.201389	4.76648	5.13161	4.92971	5.03204	4.88614	4.62708	4.85994	4.74386	4.73811	4.75385	4.48977	4.55513
ENSMUSG00000037270	4932438A13Rik	-0.0825933		7.93975	5.1035	0.0238776	0.201389	7.94134	7.94071	7.98314	7.91562	7.93886	7.98891	7.88731	7.96945	7.89978	7.98953	7.91533	7.90164
ENSMUSG00000055435	Maf	-0.118237		5.34401	5.10265	0.0238894	0.201389	5.24059	5.19781	5.29171	5.34436	5.27714	5.35837	5.18436	5.4368	5.45459	5.42415	5.48033	5.3977
ENSMUSG00000017740	Slc12a5	-0.0852332		9.23677	5.10248	0.0238917	0.201389	9.25546	8.98324	9.14778	9.15106	9.18001	9.36752	9.22724	9.32042	9.30497	9.31363	9.28732	9.26111
ENSMUSG00000050211	Pla2g4e	0.306285		4.14168	5.10176	0.0239016	0.201389	4.06453	4.43949	4.45007	4.24602	4.29373	3.80687	4.38729	4.08883	3.88852	3.74456	3.46335	4.44998
ENSMUSG00000105265	Sox2ot	-0.135145		4.87944	5.1003	0.0239217	0.201414	4.67594	4.79817	4.78621	4.93765	4.84893	4.94896	4.78114	4.90041	5.03756	5.00088	4.9994	4.79482
ENSMUSG00000029070	Mxra8	0.136596		4.08007	5.09575	0.0239846	0.201635	4.20607	3.96459	4.14647	4.10778	4.1812	3.99771	4.10683	4.05859	4.06432	4.01508	3.9083	4.16548
ENSMUSG00000026483	Fam129a	-0.226656		2.66997	5.09372	0.0240127	0.201635	2.46512	2.61342	2.80676	2.45543	2.48069	2.72771	2.67568	2.61076	2.81241	2.86397	2.84654	2.58663
ENSMUSG00000026791	Slc2a8	-0.12102		4.62278	5.0936	0.0240143	0.201635	4.66617	4.37708	4.52882	4.49359	4.48665	4.68564	4.75645	4.71507	4.59845	4.74258	4.6275	4.72663
ENSMUSG00000035493	Tgfbi	0.294102		2.43757	5.09325	0.0240191	0.201635	2.7205	2.43089	2.66627	2.43301	2.5995	2.39479	2.34969	2.61076	1.8706	1.91876	2.43875	2.54555
ENSMUSG00000002658	Gtf2f1	0.101677		5.68321	5.09226	0.0240329	0.201635	5.77461	5.69761	5.70376	5.63572	5.68385	5.62198	5.67161	5.67771	5.6514	5.62674	5.65951	5.7815
ENSMUSG00000067367	Lyar	0.162078		3.70989	5.08464	0.0241387	0.202379	3.84317	3.77189	3.94835	3.75247	3.64717	3.69348	3.54424	3.6798	3.59626	3.63911	3.58366	3.76852
ENSMUSG00000023909	Paqr4	0.102255		5.85443	5.08102	0.0241892	0.202536	5.90905	5.80522	5.8811	5.85184	5.87516	5.78265	5.8293	5.75424	5.85285	5.81157	5.92693	5.95857
ENSMUSG00000050029	Rap2c	0.119693		5.03885	5.08085	0.0241916	0.202536	5.06441	5.17506	5.22232	5.18913	5.11707	4.93616	4.78302	4.93078	4.93198	5.08509	5.00935	4.96647
ENSMUSG00000029151	Slc30a3	-0.237241		2.54021	5.0777	0.0242355	0.202761	2.68998	2.35736	2.1726	2.25274	2.42661	2.5288	2.72351	2.62734	2.46039	2.77826	2.6821	2.60274
ENSMUSG00000025730	Rab40c	-0.0988943		5.56687	5.07466	0.024278	0.202973	5.50558	5.46363	5.47369	5.51816	5.49752	5.5492	5.61462	5.61467	5.71046	5.51747	5.69282	5.61677
ENSMUSG00000027284	Cdan1	-0.117578		5.73629	5.07164	0.0243204	0.203184	5.76915	5.66642	5.60351	5.66006	5.75597	5.751	5.82656	5.73811	5.73323	5.65206	5.77288	5.87896
ENSMUSG00000030421	Uri1	0.117176		5.71771	5.06876	0.0243608	0.203257	5.72278	5.87275	5.86601	5.83697	5.8168	5.47365	5.75549	5.55526	5.53566	5.64098	5.66895	5.80257
ENSMUSG00000034115	Scn11a	-0.223871		3.02895	5.06857	0.0243635	0.203257	2.87772	2.79147	2.94156	2.86015	2.9646	3.16102	3.34969	3.05257	3.37241	2.85004	3.0008	2.96863
ENSMUSG00000028833	Ncdn	-0.0859123		8.75096	5.05734	0.0245218	0.204283	8.71729	8.45498	8.632	8.72163	8.68808	8.84888	8.812	8.80372	8.79523	8.83427	8.8839	8.76851
ENSMUSG00000031642	Sh3rf1	0.134531		3.73672	5.05633	0.0245362	0.204283	3.86724	3.79196	3.75763	3.89461	3.83187	3.63127	3.66755	3.76843	3.5524	3.75582	3.66564	3.62605
ENSMUSG00000038564	Ift172	-0.115143		6.08315	5.0562	0.024538	0.204283	6.11045	5.85568	5.97757	5.96262	6.0388	6.233	6.03678	6.26333	6.14851	6.17443	6.15992	5.97413
ENSMUSG00000040720	Virma	-0.0916656		6.15828	5.05309	0.024582	0.204505	6.19914	6.13564	6.128	6.10592	6.10915	6.21919	6.18791	6.17022	6.18487	6.13115	6.10297	6.21584
ENSMUSG00000038648	Creb3l2	-0.150272		4.31062	5.04883	0.0246426	0.204714	4.29747	4.11876	4.22926	4.23957	4.2241	4.42647	4.18293	4.51354	4.35469	4.27965	4.52257	4.27004
ENSMUSG00000037784	Dzip1l	0.159366		4.16618	5.04874	0.0246438	0.204714	4.23013	4.23476	4.30229	4.20691	4.25028	4.23059	4.12178	4.14172	4.11646	4.00882	3.84674	4.24203
ENSMUSG00000032854	Ugt8a	-0.0967689		7.87191	5.04768	0.0246589	0.204714	7.7852	7.8848	7.86557	7.95303	7.86497	7.80477	7.80981	7.76573	7.93926	7.95128	8.01005	7.80597
ENSMUSG00000030413	Pglyrp1	-0.204291		2.78195	5.03947	0.0247761	0.205418	2.67447	2.51058	2.48296	2.86853	2.63172	2.88261	2.79986	2.79814	3.05801	2.84302	2.91165	2.8181
ENSMUSG00000025759	Mfsd8	-0.156082		4.28187	5.03897	0.0247832	0.205418	4.20337	4.30349	4.16978	4.23634	4.24248	4.36568	4.27942	4.32567	4.45338	4.40647	4.3136	4.038
ENSMUSG00000026017	Carf	0.135907		4.58	5.0381	0.0247957	0.205418	4.6041	4.75588	4.67042	4.88907	4.66461	4.48261	4.48534	4.45669	4.5591	4.50758	4.29474	4.51739
ENSMUSG00000025571	Tnrc6c	0.112154		7.24861	5.03518	0.0248376	0.205458	7.3449	7.25437	7.35284	7.27826	7.29288	7.34683	7.2927	7.16169	7.14409	7.20519	6.9802	7.28543
ENSMUSG00000022255	Mtdh	0.0916257		6.97156	5.03446	0.0248479	0.205458	7.00976	7.14859	7.11643	7.01559	7.09185	6.9753	6.86038	6.85709	6.86322	6.92972	6.76901	6.97059
ENSMUSG00000048490	Nrip1	0.0896379		6.44959	5.03413	0.0248526	0.205458	6.48346	6.51653	6.57596	6.47238	6.51106	6.44619	6.38047	6.40528	6.40737	6.41882	6.25219	6.49901
ENSMUSG00000111389	Gm39465	-0.321235		2.93958	5.03134	0.0248926	0.205565	3.18729	2.26847	2.44524	2.86853	2.71679	3.19905	2.851	3.27405	3.14916	2.44905	3.27823	3.09358
ENSMUSG00000027808	Serp1	0.107461		5.82034	5.03029	0.0249077	0.205565	5.71712	5.99986	5.92115	5.97237	5.86588	5.54815	5.78772	5.7218	5.72238	5.79348	5.9495	5.78856
ENSMUSG00000001105	Ift20	-0.12581		5.38794	5.02928	0.0249223	0.205565	5.18148	5.29665	5.2069	5.46114	5.29737	5.28829	5.51961	5.41429	5.57893	5.30278	5.64788	5.38379
ENSMUSG00000001089	Luzp1	-0.0968017		7.1894	5.02811	0.0249391	0.205565	7.24314	7.10874	7.20338	7.05558	7.19485	7.28787	7.12735	7.15134	7.15477	7.17476	7.22186	7.3245
ENSMUSG00000040998	Npnt	0.228379		3.22518	5.0264	0.0249637	0.205565	3.33761	3.28626	3.45954	3.50088	3.37473	2.7425	3.18863	3.29496	2.81983	3.30299	3.37375	2.81118
ENSMUSG00000030108	Slc6a13	-0.202244		3.61032	5.026	0.0249695	0.205565	3.4557	3.20475	3.50608	3.77046	3.42616	3.63919	3.55749	3.57259	3.88499	3.56853	3.67817	3.91116
ENSMUSG00000001552	Jup	-0.09312		7.17753	5.02476	0.0249874	0.205569	7.22961	6.99472	7.05671	7.05833	7.05259	7.35226	7.18649	7.23249	7.18847	7.20519	7.19014	7.33207
ENSMUSG00000037692	Ahdc1	-0.0941722		6.41239	5.02244	0.0250209	0.205644	6.55188	6.138	6.32065	6.25076	6.32836	6.48463	6.41122	6.47507	6.41535	6.61079	6.44353	6.44865
ENSMUSG00000026827	Gpd2	-0.0767602		7.02816	5.02173	0.0250312	0.205644	7.01631	7.00937	7.01306	6.96716	6.98014	7.08561	7.03559	7.02994	7.06046	7.09133	7.08232	6.95812
ENSMUSG00000006522	Itih3	-0.163675		5.4925	5.02051	0.0250488	0.205646	5.37257	5.48104	5.24856	5.30477	5.3708	5.61998	5.48187	5.59584	5.41717	5.39205	5.63936	5.8615
ENSMUSG00000048756	Foxo3	-0.0809374		7.96435	5.01823	0.0250818	0.205775	7.99577	7.8474	7.89975	7.81436	7.92735	8.03562	7.9617	7.99143	8.01716	7.99666	7.97705	8.08338
ENSMUSG00000025917	Cops5	-0.098618		6.04252	5.01373	0.0251471	0.206063	5.88483	6.05156	5.93907	6.11034	6.06559	5.9142	6.15777	5.98161	6.06202	6.03434	6.20246	6.075
ENSMUSG00000036295	Lrrn3	-0.105988		5.86103	5.0113	0.0251823	0.206063	5.70572	5.88401	5.91427	5.90372	5.81592	5.75283	5.76884	5.91818	5.98575	5.956	5.84966	5.8531
ENSMUSG00000056755	Grm7	-0.138789		4.32514	5.0107	0.0251911	0.206063	4.34477	4.21408	4.36171	4.41283	4.21083	4.32204	4.11582	4.37314	4.30004	4.41359	4.46348	4.33657
ENSMUSG00000035851	Ythdc1	-0.0986467		6.82328	5.00935	0.0252108	0.206063	6.84552	6.85479	6.87934	6.7894	6.78621	6.8807	6.68073	6.79103	6.77247	6.83252	6.78599	6.96047
ENSMUSG00000040268	Plekha1	0.0848727		7.58526	5.00727	0.0252411	0.206063	7.57762	7.79317	7.68997	7.6317	7.62421	7.47274	7.52973	7.51514	7.45728	7.56299	7.45936	7.66877
ENSMUSG00000021706	Zfyve16	-0.105219		5.23045	5.00447	0.025282	0.206063	5.2419	5.23787	5.15381	5.23359	5.24104	5.25644	5.14538	5.27523	5.23358	5.28736	5.26467	5.18683
ENSMUSG00000042670	Immp1l	-0.163467		3.52277	5.00407	0.0252877	0.206063	3.33268	3.50632	3.3768	3.65896	3.57444	3.44038	3.57063	3.47978	3.64718	3.46719	3.71106	3.47673
ENSMUSG00000030533	Unc45a	-0.0874478		5.76087	5.00392	0.02529	0.206063	5.79088	5.55925	5.63945	5.65037	5.69533	5.84393	5.83837	5.82153	5.85376	5.83121	5.7758	5.78944
ENSMUSG00000051811	Cox6b2	0.202955		2.98325	5.00343	0.0252971	0.206063	2.98845	2.93557	3.12573	3.14859	3.154	2.90907	3.10081	3.04642	2.94043	2.91171	2.657	2.81118
ENSMUSG00000020029	Nudt4	0.101205		7.10019	5.00333	0.0252986	0.206063	7.08169	7.20918	7.12652	7.15439	7.11732	6.92229	7.05714	7.00041	7.00093	7.11301	7.19886	7.19203
ENSMUSG00000044934	Zfp367	0.139716		4.10892	5.00238	0.0253125	0.206063	4.12282	4.23476	4.22091	4.25882	4.30126	4.08152	3.92104	3.95403	4.04546	3.84283	4.05321	4.2003
ENSMUSG00000043909	Trp53bp1	-0.118895		6.93454	5.00149	0.0253255	0.206063	6.8738	6.80726	6.91384	6.9054	6.85905	6.93039	6.80032	6.99763	6.93798	7.1793	7.11264	6.84376
ENSMUSG00000074802	Gas2l3	0.258798		2.53469	4.99498	0.025421	0.206589	2.5694	2.79942	2.82156	2.48842	2.85286	2.13942	2.57499	2.45229	2.27853	2.53866	2.20477	2.49467
ENSMUSG00000038368	Focad	-0.108881		5.30395	4.9947	0.025425	0.206589	5.26279	5.1963	5.23619	5.32318	5.29988	5.37032	5.38976	5.38412	5.30139	5.39685	5.22537	5.24058
ENSMUSG00000024201	Kdm4b	-0.0837036		6.43351	4.99228	0.0254606	0.206686	6.44685	6.25324	6.34646	6.315	6.37491	6.51294	6.52356	6.44674	6.43541	6.51192	6.48155	6.5193
ENSMUSG00000030611	Mrps11	-0.130818		4.31641	4.99152	0.0254718	0.206686	4.13703	4.24935	4.16399	4.32424	4.2135	4.35609	4.50828	4.27133	4.41226	4.23745	4.52025	4.34856
ENSMUSG00000024387	Csnk2b	0.0836609		6.46459	4.98888	0.0255107	0.206693	6.479	6.50624	6.47662	6.47855	6.44346	6.37798	6.53477	6.47621	6.43481	6.41704	6.45874	6.48604
ENSMUSG00000022119	Rbm26	0.114504		6.65489	4.98792	0.0255248	0.206693	6.64929	6.86667	6.87402	6.77944	6.70194	6.6114	6.56079	6.59845	6.50724	6.57629	6.35461	6.69721
ENSMUSG00000039852	Rere	-0.0773703		8.02396	4.98769	0.0255282	0.206693	8.02721	7.93846	8.00234	7.93644	7.95447	8.12599	8.00326	8.0682	8.01554	8.15771	7.99134	8.04706
ENSMUSG00000005204	Senp3	-0.0916169		6.48642	4.98673	0.0255424	0.206693	6.47509	6.36063	6.29967	6.44323	6.44062	6.55125	6.54368	6.55307	6.51697	6.55229	6.63135	6.43522
ENSMUSG00000040550	Otud6b	0.116423		5.76592	4.98457	0.0255743	0.20681	5.73592	6.07959	5.93057	5.76924	5.77773	5.67979	5.65527	5.65059	5.57016	5.72546	5.7384	5.81039
ENSMUSG00000034701	Neurod1	0.140219		9.03477	4.98207	0.0256113	0.206819	9.13079	9.23859	9.2163	9.079	9.0911	8.98219	8.81188	8.99881	8.86793	9.04744	8.81927	9.05941
ENSMUSG00000015090	Ptgds	-0.225879		8.43088	4.98169	0.0256169	0.206819	8.25897	8.1304	8.18955	8.29725	8.21624	8.59413	8.54451	8.68389	8.64855	7.80297	8.67709	8.79909
ENSMUSG00000037885	Stk35	-0.104892		5.44777	4.98096	0.0256277	0.206819	5.4175	5.21277	5.37307	5.42041	5.44067	5.53228	5.44073	5.45549	5.55134	5.48177	5.55015	5.46203
ENSMUSG00000037300	Ttc13	0.090975		5.91335	4.97978	0.0256453	0.20682	5.93774	5.93815	6.01346	5.89963	5.92639	5.95127	5.95816	5.88064	5.87261	5.8826	5.78548	5.90111
ENSMUSG00000020785	Camkk1	-0.102915		5.75214	4.97833	0.0256667	0.206852	5.6523	5.52608	5.64258	5.66126	5.76599	5.78711	5.84289	5.8125	5.73224	5.78527	5.80179	5.96013
ENSMUSG00000025374	Nabp2	0.0928275		5.5838	4.97612	0.0256995	0.206975	5.60299	5.65988	5.6163	5.56917	5.58651	5.50109	5.6283	5.58633	5.55023	5.47043	5.62001	5.60483
ENSMUSG00000015839	Nfe2l2	0.13094		4.26169	4.97441	0.025725	0.20704	4.41644	4.39031	4.32324	4.20691	4.36494	4.16897	4.05481	4.17594	4.30269	4.21588	4.25347	4.22392
ENSMUSG00000008153	Clstn3	-0.103046		9.01219	4.96781	0.0258233	0.20769	9.05019	8.67656	8.93462	8.905	8.96201	9.13327	9.04337	9.10316	9.14308	9.08706	9.05978	8.98628
ENSMUSG00000020571	Pdia6	-0.279393		6.10031	4.96199	0.0259104	0.20825	6.06881	5.76923	5.78339	6.00314	5.93852	6.23235	5.75549	6.41605	6.10591	6.44629	6.62651	5.68739
ENSMUSG00000009739	Pou6f1	0.0985265		6.33601	4.95396	0.026031	0.209077	6.29732	6.28191	6.44292	6.3743	6.35454	6.28001	6.37299	6.28177	6.30273	6.35241	6.25359	6.42337
ENSMUSG00000037843	Vstm2l	-0.22286		3.70934	4.94747	0.0261289	0.209552	3.267	3.4264	3.49689	3.85721	3.60316	3.76403	3.69179	3.66783	3.68423	4.03984	4.10672	3.70278
ENSMUSG00000034761	Map4k5	0.0842519		6.22635	4.94737	0.0261303	0.209552	6.28013	6.36867	6.34774	6.22815	6.24294	6.23235	6.13658	6.15457	6.09373	6.23064	6.17914	6.19739
ENSMUSG00000030110	Ret	0.109169		5.12255	4.94653	0.0261431	0.209552	5.20461	4.98588	5.24308	5.17062	5.1865	5.05792	4.96481	5.09028	5.11044	5.15193	5.12063	5.15578
ENSMUSG00000032329	Hmg20a	-0.094401		6.63123	4.94471	0.0261706	0.20963	6.6101	6.53332	6.60619	6.6242	6.62549	6.70969	6.70327	6.6767	6.63888	6.67	6.55811	6.60676
ENSMUSG00000031776	Arl2bp	0.0813493		7.12808	4.94285	0.0261987	0.209714	7.06543	7.16869	7.12503	7.22175	7.15314	7.03621	7.17292	7.13368	7.18416	7.04392	7.12528	7.09609
ENSMUSG00000018548	Trim37	-0.10346		8.23912	4.94117	0.0262243	0.209776	8.20113	8.17885	8.20321	8.25094	8.22039	8.27488	8.11619	8.27782	8.31967	8.30783	8.37434	8.12074
ENSMUSG00000028339	Col15a1	-0.186335		3.53544	4.93581	0.0263057	0.210286	3.54794	2.93557	3.51065	3.50088	3.46244	3.54953	3.50828	3.65171	3.60057	3.84985	3.63169	3.49842
ENSMUSG00000053091	Lins1	-0.194357		3.13155	4.92999	0.0263945	0.210796	2.9374	2.83855	3.07105	3.26105	2.98345	3.06428	3.10081	3.0278	3.29468	3.14646	3.41925	3.32964
ENSMUSG00000026227	2810459M11Rik	0.237746		2.49687	4.9293	0.026405	0.210796	2.87093	2.46129	2.47362	2.57288	2.68643	2.1282	2.31889	2.57701	2.58752	2.50348	2.31585	2.32056
ENSMUSG00000031949	Adat1	-0.168706		3.63912	4.92796	0.0264255	0.210817	3.71262	3.4468	3.33099	3.54859	3.60722	3.80335	3.74297	3.71513	3.70441	3.75208	3.70699	3.507
ENSMUSG00000071658	Gng3	0.0934406		7.09802	4.9254	0.0264646	0.210987	7.08792	7.18282	7.08266	7.11576	7.05482	7.02529	7.18862	7.08237	7.12887	7.11301	7.10995	6.9933
ENSMUSG00000022822	Abcc5	-0.129408		8.28798	4.92033	0.0265425	0.211466	8.32346	8.12646	8.13746	8.25394	8.2227	8.45698	8.25251	8.37736	8.35887	8.41938	8.39473	8.07204
ENSMUSG00000027384	Ndufaf5	-0.138083		4.7881	4.91713	0.0265916	0.211715	4.67009	4.73736	4.67857	4.94163	4.69542	4.77287	4.85994	4.83768	4.85284	4.65913	5.00439	4.71
ENSMUSG00000051403	Ppp1r37	-0.0765434		6.93496	4.91417	0.0266373	0.211936	6.97498	6.76269	6.83809	6.78719	6.86584	7.00741	7.01652	6.95885	6.96583	6.99251	7.00694	7.00736
ENSMUSG00000054920	Klhl5	0.120629		5.90172	4.90995	0.0267025	0.212312	5.88651	5.9711	6.02149	6.0809	5.98681	5.66531	5.81924	5.87544	5.91565	6.00634	5.77677	5.76459
ENSMUSG00000000826	Dnajc5	-0.0939026		8.64657	4.90875	0.0267209	0.212317	8.62955	8.52606	8.62384	8.59908	8.65343	8.7021	8.67959	8.65752	8.62757	8.68967	8.64194	8.71788
ENSMUSG00000040420	Cdh18	-0.151108		5.47188	4.90158	0.0268321	0.212889	5.47122	5.48967	5.32844	5.52878	5.43155	5.60994	5.58364	5.6607	5.55134	5.34935	5.40318	5.19083
ENSMUSG00000070544	Top1	-0.104824		6.88333	4.901	0.0268412	0.212889	6.85544	6.95433	6.92544	6.80039	6.80179	6.92797	6.71662	6.91352	6.87795	7.07495	6.9195	6.79771
ENSMUSG00000014856	Tmem208	-0.131982		4.98436	4.90063	0.0268469	0.212889	4.82734	4.83926	4.79186	4.9456	4.91752	4.90363	5.25522	4.99448	5.07213	4.90641	5.21824	5.05548
ENSMUSG00000010505	Myt1	-0.0865054		6.80852	4.89016	0.0270102	0.213938	6.79667	6.76167	6.75332	6.73431	6.76957	6.86643	6.84334	6.91268	6.86949	6.88044	6.7249	6.77212
ENSMUSG00000046743	Fat4	-0.192988		4.0639	4.88984	0.0270151	0.213938	3.99133	3.80782	4.04924	4.01648	4.05024	3.91527	4.03914	4.37314	4.04862	4.35065	4.11288	3.89817
ENSMUSG00000022610	Mapk12	0.272076		5.77792	4.88795	0.0270448	0.213951	5.94341	5.84227	5.91771	5.86446	5.89852	5.87026	5.73132	5.54111	5.7204	5.22123	5.23812	6.22952
ENSMUSG00000030584	Dpf1	-0.176124		3.91443	4.88723	0.0270561	0.213951	3.82924	3.64521	3.70273	3.83173	3.8863	4.09887	3.69979	4.10668	3.94049	3.97069	3.96052	4.16819
ENSMUSG00000046667	Rbm12b1	-0.187129		3.45449	4.88628	0.027071	0.213951	3.46023	3.39524	3.17265	3.36537	3.49346	3.59506	3.28741	3.54668	3.50717	3.52534	3.48252	3.54917
ENSMUSG00000028453	Fancg	-0.154755		4.24175	4.88317	0.0271197	0.214193	4.26678	4.0167	3.97837	4.08997	4.23463	4.45144	4.37736	4.35085	4.37245	4.23745	4.20234	4.22392
ENSMUSG00000061143	Maml3	0.124384		5.60098	4.88034	0.0271643	0.214254	5.70668	5.75498	5.62265	5.49806	5.69056	5.70926	5.69479	5.63017	5.5424	5.54477	5.45386	5.29612
ENSMUSG00000018923	Med11	-0.182546		3.08674	4.87951	0.0271773	0.214254	2.90455	2.94277	2.85071	3.01911	3.03255	2.91561	3.35981	3.28454	3.16089	2.99639	3.3992	3.04724
ENSMUSG00000025278	Flnb	-0.0827535		6.66404	4.87816	0.0271986	0.214254	6.66065	6.51713	6.61577	6.61738	6.58441	6.77857	6.62358	6.74429	6.72733	6.69944	6.67264	6.70423
ENSMUSG00000004455	Ppp1cc	0.104801		6.58607	4.87809	0.0271997	0.214254	6.48568	6.71355	6.60726	6.6548	6.59874	6.59213	6.63613	6.48477	6.62307	6.45379	6.53763	6.62462
ENSMUSG00000033453	Adamts15	-0.136735		4.69421	4.87421	0.0272609	0.214482	4.54137	4.54734	4.66222	4.58285	4.60296	4.87035	4.82382	4.73241	4.86544	4.80531	4.56816	4.65891
ENSMUSG00000004270	Lpcat3	0.109448		5.13053	4.87396	0.0272648	0.214482	5.23267	5.17659	5.24032	5.13286	5.10277	5.11869	5.22369	5.10367	5.08758	5.05199	5.03231	5.04372
ENSMUSG00000025911	Adhfe1	0.215869		2.62946	4.86579	0.0273942	0.21523	2.5694	2.84624	2.70669	2.95761	2.81828	2.25739	2.37986	2.50707	2.57003	2.43978	2.73902	2.65774
ENSMUSG00000026335	Pam	-0.131262		5.26283	4.86402	0.0274223	0.21523	5.19377	5.12213	5.2251	5.27829	5.28476	5.20931	5.15559	5.2567	5.276	5.31298	5.511	5.29116
ENSMUSG00000029614	Rpl6	0.096925		6.45642	4.86385	0.0274251	0.21523	6.41454	6.5599	6.42062	6.55322	6.46038	6.25831	6.54701	6.35639	6.47236	6.40101	6.59382	6.40798
ENSMUSG00000025579	Gaa	-0.0889531		7.19535	4.85981	0.0274893	0.21523	7.22629	6.92282	7.04769	7.15824	7.13323	7.30634	7.2024	7.24496	7.19061	7.23297	7.37176	7.25327
ENSMUSG00000038274	Fau	-0.127298		5.7129	4.85951	0.0274942	0.21523	5.58029	5.52488	5.46782	5.70636	5.67518	5.5927	6.04934	5.6896	5.74301	5.66804	6.02256	5.71452
ENSMUSG00000024538	Ppic	0.193735		3.31756	4.85916	0.0274997	0.21523	3.40493	3.47687	3.38678	3.46266	3.39364	2.80019	3.33949	3.11856	3.36736	3.40182	3.35307	3.20856
ENSMUSG00000025047	Pdcd11	-0.103131		5.30172	4.85885	0.0275047	0.21523	5.31872	5.19328	5.12278	5.23521	5.23188	5.36913	5.26603	5.4059	5.44503	5.35922	5.28802	5.34721
ENSMUSG00000015217	Hmgb3	0.221026		3.65487	4.8572	0.0275309	0.21523	3.52218	3.94321	3.87222	3.58971	3.78965	3.25169	3.8293	3.47521	3.47464	3.71412	3.4488	3.78626
ENSMUSG00000036501	Fam13b	-0.0893302		6.68104	4.85665	0.0275397	0.21523	6.6685	6.71566	6.68366	6.65298	6.59262	6.72791	6.64133	6.7213	6.69492	6.75425	6.7143	6.59523
ENSMUSG00000020458	Rtn4	-0.085322		8.85882	4.85655	0.0275414	0.21523	8.78631	8.92706	8.91006	8.87048	8.86135	8.83623	8.76718	8.83885	8.89759	8.88299	8.9118	8.80606
ENSMUSG00000032480	Dhx30	-0.0837016		6.65487	4.85182	0.027617	0.215678	6.67241	6.51774	6.5852	6.55126	6.61092	6.7404	6.75692	6.66671	6.61563	6.72686	6.68148	6.70749
ENSMUSG00000112302	Gm48226	0.196682		3.0087	4.84905	0.0276614	0.215883	2.95033	3.24025	3.02704	3.3475	3.25054	3.07015	2.9615	2.79814	2.77474	2.8146	2.86857	2.89859
ENSMUSG00000021096	Ppm1a	-0.0761401		7.67445	4.84705	0.0276935	0.215991	7.66333	7.66544	7.60886	7.68811	7.67583	7.65794	7.62384	7.67793	7.67921	7.69334	7.76511	7.68895
ENSMUSG00000060601	Nr1h2	-0.0953671		5.33867	4.83999	0.0278071	0.216682	5.38095	5.08357	5.19417	5.283	5.22529	5.35837	5.38481	5.46935	5.38253	5.3824	5.44777	5.41719
ENSMUSG00000025742	Prps2	0.195264		4.10673	4.83927	0.0278187	0.216682	4.31007	4.29788	4.17267	4.13928	4.29624	3.90544	4.06103	4.24471	3.57887	3.94797	4.21386	3.94946
ENSMUSG00000022571	Pycrl	-0.167347		3.72392	4.83799	0.0278393	0.216701	3.69735	3.40048	3.3413	3.81449	3.65503	3.76765	3.98458	3.77216	3.71638	3.63911	3.91889	3.84499
ENSMUSG00000021047	Nova1	0.0728685		6.82282	4.83588	0.0278734	0.216823	6.83336	7.02132	6.93441	6.93661	6.89392	6.73348	6.70376	6.74429	6.75226	6.82541	6.71632	6.73926
ENSMUSG00000022099	Dmtn	-0.0920438		6.22494	4.83331	0.0279151	0.217005	6.25168	6.04404	6.12129	6.13573	6.10198	6.38506	6.26131	6.29286	6.29809	6.21373	6.35005	6.19872
ENSMUSG00000041378	Cldn5	-0.109515		5.39244	4.82825	0.027997	0.217296	5.38334	5.07376	5.21253	5.37408	5.35641	5.3256	5.64495	5.47509	5.55023	5.45209	5.41321	5.36266
ENSMUSG00000031290	Lrch2	0.147712		5.27789	4.82696	0.028018	0.217296	5.26926	5.55807	5.50267	5.36227	5.40965	5.20798	5.2416	5.13589	5.08912	5.24539	4.86156	5.3231
ENSMUSG00000067430	Zfp763	0.107793		4.59397	4.82662	0.0280235	0.217296	4.62239	4.73943	4.66428	4.70015	4.61711	4.41959	4.54424	4.54442	4.52774	4.48747	4.61017	4.62973
ENSMUSG00000045009	Prrt3	-0.115271		5.10028	4.82648	0.0280258	0.217296	5.1355	4.7415	4.95677	5.0038	5.08978	5.26415	5.13952	5.15603	5.14334	5.10429	5.19517	5.19216
ENSMUSG00000093930	Hmgcs1	0.151745		8.26105	4.8247	0.0280547	0.217378	8.3966	8.23656	8.3907	8.36377	8.34131	8.18672	7.9909	8.1373	8.21139	8.34277	8.14272	8.33266
ENSMUSG00000027855	Sycp1	0.138037		4.69152	4.82117	0.0281123	0.217682	4.61835	5.11577	4.85974	4.7756	4.7859	4.50879	4.49456	4.65164	4.66792	4.62271	4.48977	4.59392
ENSMUSG00000084845	Tmem240	-0.114766		6.5293	4.81438	0.0282233	0.218399	6.57972	6.29393	6.36993	6.44953	6.37194	6.76777	6.56954	6.64601	6.70046	6.49019	6.53247	6.50116
ENSMUSG00000032115	Hyou1	-0.184935		6.52945	4.81156	0.0282695	0.218581	6.54497	6.16364	6.33232	6.4362	6.38912	6.58805	6.29994	6.68365	6.52776	6.84399	6.91333	6.43971
ENSMUSG00000109324	Prmt1	-0.0882328		5.89524	4.81009	0.0282936	0.218581	5.84988	5.66098	5.76341	5.77704	5.92477	5.87698	5.99841	5.99764	5.95408	5.95681	6.02092	5.91166
ENSMUSG00000006494	Pdk1	0.117167		4.81526	4.80957	0.0283021	0.218581	4.84303	4.8698	4.88638	4.7955	5.04113	4.72713	4.81649	4.78508	4.70645	4.74069	4.72331	4.81224
ENSMUSG00000024843	Chka	-0.0838596		7.16531	4.79997	0.0284602	0.219658	7.08902	7.14548	7.07766	7.13543	7.16729	7.21552	7.13437	7.15349	7.1544	7.31673	7.20825	7.17024
ENSMUSG00000021951	Eef1akmt1	-0.145685		4.30316	4.79259	0.0285824	0.220286	4.21145	4.16874	4.20407	4.23634	4.24769	4.25915	4.41426	4.28184	4.60061	4.18568	4.46589	4.29504
ENSMUSG00000040296	Ddx58	0.232265		2.56382	4.79106	0.0286078	0.220286	2.6588	2.91375	2.60772	2.64293	2.73915	2.40412	2.23337	2.38563	2.46986	2.54732	2.33707	2.69578
ENSMUSG00000022828	Gtf2e1	-0.142788		4.18575	4.79086	0.0286112	0.220286	4.05259	4.0167	4.14353	4.16331	4.26833	4.17443	4.13068	4.12138	4.26515	4.36297	4.28112	4.20558
ENSMUSG00000033306	Lpp	0.0957879		5.67779	4.79032	0.0286201	0.220286	5.80341	5.79531	5.73047	5.69581	5.74036	5.74183	5.68979	5.62089	5.59523	5.59263	5.511	5.58469
ENSMUSG00000022829	Stxbp5l	-0.102818		6.43187	4.78789	0.0286605	0.220286	6.45368	6.39974	6.41758	6.42843	6.43207	6.55544	6.30126	6.45837	6.49802	6.52623	6.37976	6.30837
ENSMUSG00000022957	Itsn1	-0.0956793		8.2071	4.78731	0.0286702	0.220286	8.18429	8.10956	8.18169	8.06707	8.16142	8.21566	8.19482	8.23282	8.2362	8.44481	8.29335	8.12545
ENSMUSG00000073147	5031425E22Rik	-0.120937		4.60065	4.78635	0.0286862	0.220286	4.67594	4.56611	4.42848	4.52838	4.52576	4.67412	4.63248	4.68964	4.6638	4.58113	4.57264	4.63953
ENSMUSG00000032667	Pon2	0.0937723		5.98359	4.785	0.0287086	0.220286	5.97461	6.13878	6.06255	6.09257	6.03203	5.79512	5.93803	5.92406	5.99397	5.79075	6.01764	6.00627
ENSMUSG00000035606	Ky	0.151219		3.94605	4.78421	0.0287218	0.220286	3.93062	3.90686	3.97176	4.17687	4.07389	3.98222	3.9813	3.90047	3.89556	3.9545	3.86876	3.67258
ENSMUSG00000116165	Pdxp	0.109973		5.53676	4.78308	0.0287406	0.220286	5.50009	5.60421	5.54006	5.56273	5.58549	5.47144	5.60402	5.43327	5.61135	5.52626	5.48628	5.50552
ENSMUSG00000020077	Srgn	0.283125		2.33242	4.78277	0.0287459	0.220286	2.29303	2.64024	2.30485	2.56259	2.6157	2.13942	2.37986	2.09512	2.32098	1.74892	2.30512	2.40566
ENSMUSG00000030870	Ubfd1	-0.118332		6.46681	4.77972	0.0287967	0.220533	6.41629	6.2583	6.39178	6.40559	6.47433	6.37264	6.3446	6.53011	6.52663	6.60095	6.66479	6.56061
ENSMUSG00000016181	Utp25	-0.120337		4.5781	4.77427	0.0288881	0.22106	4.57933	4.49197	4.48998	4.42708	4.52361	4.53876	4.56845	4.66576	4.6638	4.71401	4.49686	4.72847
ENSMUSG00000003531	Dgcr6	-0.107551		5.38622	4.77339	0.0289029	0.22106	5.23399	5.3148	5.30756	5.33532	5.31112	5.3951	5.59011	5.49216	5.45934	5.32562	5.51915	5.30599
ENSMUSG00000036502	Tmem255a	0.0992586		5.94726	4.76959	0.0289667	0.221131	6.03201	6.02975	6.06722	5.92194	6.07587	5.84479	5.77169	5.94157	5.93712	5.78984	5.86252	6.04731
ENSMUSG00000038619	Ensa	-0.0845779		7.45521	4.76948	0.0289686	0.221131	7.40838	7.37704	7.36236	7.45382	7.38997	7.38856	7.5495	7.44877	7.5255	7.42762	7.63673	7.4688
ENSMUSG00000001829	Clpb	-0.120587		5.14462	4.76856	0.028984	0.221131	5.11985	4.88856	5.01586	5.21071	5.0664	5.21064	5.15559	5.22165	5.26924	5.14766	5.18204	5.20409
ENSMUSG00000040462	Os9	0.0860017		7.05676	4.7684	0.0289867	0.221131	7.14353	7.03318	7.12242	7.04129	7.02518	7.08779	7.047	7.07256	7.05379	7.02969	6.90669	7.10318
ENSMUSG00000041817	Fam169a	0.123513		4.45292	4.76413	0.0290588	0.221538	4.53923	4.54261	4.60564	4.55717	4.53644	4.3416	4.23061	4.44972	4.2597	4.44406	4.50626	4.37459
ENSMUSG00000001482	Def8	-0.0898378		6.18147	4.76285	0.0290803	0.22156	6.16001	5.94085	6.10928	6.1209	6.14657	6.24344	6.20064	6.31477	6.26993	6.26189	6.24379	6.12465
ENSMUSG00000071649	B3gat3	-0.0847849		6.26823	4.75784	0.0291651	0.222021	6.24382	6.15902	6.16619	6.22815	6.17828	6.33227	6.42092	6.29221	6.33803	6.22929	6.36434	6.23856
ENSMUSG00000021596	Mctp1	0.124886		6.32103	4.75707	0.0291783	0.222021	6.33726	6.50442	6.44949	6.43691	6.43663	6.24733	6.24979	6.21066	6.22314	6.21237	6.05093	6.42563
ENSMUSG00000034570	Inpp5j	-0.129077		7.02614	4.75381	0.0292335	0.222195	6.99657	6.71039	6.89603	6.98413	6.90385	7.12106	6.96315	7.06991	7.1544	6.90255	7.17512	7.33117
ENSMUSG00000027531	Impa1	0.0814324		6.07043	4.75351	0.0292386	0.222195	6.04036	6.13407	6.12652	6.14696	6.11913	5.97103	5.99354	6.01034	6.05967	6.03665	6.07324	6.12256
ENSMUSG00000079477	Rab7	0.0737593		7.7257	4.74777	0.0293363	0.222794	7.72226	7.80852	7.74486	7.76304	7.76092	7.69382	7.7055	7.68017	7.72437	7.70185	7.70821	7.69013
ENSMUSG00000003038	Hmgn2	0.126888		5.73399	4.74379	0.0294042	0.223167	5.63438	5.86519	5.7815	5.84336	5.70198	5.51623	5.94981	5.62812	5.70646	5.74724	5.71325	5.67507
ENSMUSG00000057948	Unc13d	-0.253427		2.76158	4.74257	0.029425	0.223182	2.87093	2.33565	2.18409	2.74656	2.70169	2.95424	2.87942	3.07087	2.76709	2.63933	3.12192	2.57034
ENSMUSG00000042210	Abhd14a	-0.132586		4.03403	4.73757	0.0295108	0.22355	3.9597	3.75562	3.89338	3.92304	4.08847	4.09022	4.12475	4.10668	4.16677	4.07322	4.14332	4.01412
ENSMUSG00000062012	Zfp13	0.137808		3.92685	4.73754	0.0295112	0.22355	3.9208	3.95037	4.05864	4.08279	3.98626	3.8587	4.02331	3.85192	3.77861	3.84635	3.78629	3.94946
ENSMUSG00000021983	Atp8a2	-0.0868859		6.13701	4.73531	0.0295495	0.223661	6.07767	6.03817	6.10021	6.11915	6.05894	6.17966	6.10533	6.22503	6.14483	6.22794	6.24729	6.10075
ENSMUSG00000003363	Pld3	0.104371		6.06182	4.73449	0.0295636	0.223661	6.13332	5.99813	6.02788	6.181	6.08025	6.01127	6.02331	6.02057	5.97997	6.14762	6.18281	5.93252
ENSMUSG00000026278	Bok	-0.177347		2.92806	4.72955	0.0296486	0.224161	2.75776	2.67524	2.88633	2.75562	2.83913	3.01031	3.21117	3.02155	2.906	2.92507	3.08476	2.95615
ENSMUSG00000063550	Nup98	-0.114763		5.8279	4.72152	0.0297874	0.225066	5.80697	5.68156	5.90561	5.82519	5.81942	5.72796	5.67263	5.86761	5.89385	5.83121	5.96748	5.90274
ENSMUSG00000030350	Prmt8	0.0972401		6.75944	4.72041	0.0298065	0.225068	6.72557	6.77585	6.89341	6.73029	6.8009	6.73209	6.81695	6.83273	6.75951	6.72639	6.63778	6.66209
ENSMUSG00000073434	Wdr90	-0.127281		4.80728	4.71478	0.0299045	0.225339	4.88237	4.54024	4.56664	4.67171	4.77872	5.01897	4.7924	4.87634	4.84195	4.94461	4.84868	4.83287
ENSMUSG00000020457	Drg1	-0.104056		5.96542	4.71239	0.029946	0.225339	5.9107	5.95872	5.85706	5.93696	5.9361	5.92071	6.03993	5.93576	6.05024	5.88602	6.14194	5.98723
ENSMUSG00000040794	C1qtnf4	-0.121227		5.99792	4.71205	0.029952	0.225339	5.83862	5.58593	5.93823	6.05636	5.95612	5.93366	6.20486	6.08576	6.17912	6.06633	6.06054	5.96948
ENSMUSG00000032181	Scg3	0.0879788		8.54858	4.71032	0.0299821	0.225339	8.57304	8.65932	8.58168	8.63482	8.5796	8.54831	8.49125	8.5236	8.59227	8.45995	8.43034	8.491
ENSMUSG00000029659	Medag	-0.195681		2.86262	4.70968	0.0299931	0.225339	2.84346	2.84624	2.51062	2.65266	2.77565	3.05838	2.99436	2.79814	2.87784	2.83596	2.97395	3.05897
ENSMUSG00000028653	Trit1	-0.128627		4.15943	4.70923	0.0300011	0.225339	4.10847	4.24061	3.99479	4.11835	4.01097	4.20145	4.19146	4.16462	4.10436	4.2213	4.32161	4.20294
ENSMUSG00000003316	Glg1	-0.0844793		8.18575	4.7075	0.0300314	0.225339	8.21627	8.08639	8.19879	8.10723	8.13988	8.26979	8.15086	8.24529	8.20715	8.18398	8.14121	8.26721
ENSMUSG00000001864	Aif1l	-0.257419		2.42381	4.70574	0.030062	0.225339	2.1546	2.34655	2.37675	2.25274	2.23016	2.47668	2.38977	2.37585	2.73606	2.51236	2.6986	2.41481
ENSMUSG00000062234	Gak	-0.0723568		6.92652	4.70519	0.0300716	0.225339	6.88984	6.85097	6.90692	6.91098	6.88476	6.9643	6.94645	6.89909	6.96374	6.92515	6.95468	7.01302
ENSMUSG00000039795	Zfand1	0.14865		4.17368	4.70426	0.030088	0.225339	4.23806	4.22888	4.2237	4.37217	4.34078	4.18259	4.00084	4.20107	4.16386	3.86725	4.12208	4.08463
ENSMUSG00000055302	Mrfap1	0.0791027		7.00457	4.70393	0.0300938	0.225339	6.97853	6.95744	7.02109	7.02124	7.04663	6.94685	7.07952	6.99044	7.03439	6.99053	7.00983	6.97292
ENSMUSG00000043448	Gjc2	-0.133941		4.85233	4.70345	0.0301022	0.225339	4.79185	4.4344	4.67654	4.81731	4.88947	4.90363	4.92786	4.8089	5.09065	4.92647	4.9944	4.85825
ENSMUSG00000058441	Panx2	-0.0885543		6.10361	4.70291	0.0301116	0.225339	6.15373	5.84419	5.98416	6.04439	5.99457	6.2119	6.14245	6.17516	6.17044	6.06256	6.20029	6.20664
ENSMUSG00000057706	Mex3b	0.241459		3.84847	4.70225	0.0301231	0.225339	3.95007	3.86578	4.18988	3.87811	3.87961	3.57867	3.68376	4.06469	3.61343	4.14631	3.70291	3.42331
ENSMUSG00000031617	Tmem184c	0.0776982		6.43803	4.702	0.0301276	0.225339	6.41804	6.62065	6.49173	6.49217	6.47987	6.34988	6.42213	6.2961	6.46705	6.36716	6.45692	6.37025
ENSMUSG00000029363	Rfc5	0.199082		2.94317	4.69405	0.0302671	0.226229	2.96315	2.99911	2.96841	3.23536	3.03857	2.81426	3.11881	2.92426	2.59619	2.71816	2.86126	2.99938
ENSMUSG00000023939	Mrpl14	-0.221715		3.43988	4.69306	0.0302847	0.226229	3.29261	3.24608	3.04606	3.29252	3.52383	3.3223	3.83657	3.48434	3.65964	3.40182	3.75114	3.20329
ENSMUSG00000020116	Pno1	0.124969		4.41077	4.69129	0.0303159	0.226304	4.37146	4.53548	4.48998	4.57264	4.52147	4.19339	4.48534	4.19553	4.30004	4.2587	4.45622	4.49383
ENSMUSG00000034858	Fam214a	0.103013		6.43878	4.68852	0.0303648	0.226304	6.35864	6.57214	6.4737	6.56744	6.54741	6.44336	6.46906	6.36197	6.34704	6.41113	6.26193	6.41939
ENSMUSG00000024993	Fam45a	0.108381		5.27545	4.6881	0.0303722	0.226304	5.20865	5.53682	5.31412	5.43458	5.33333	5.14815	5.26603	5.22573	5.20129	5.01967	5.27982	5.28243
ENSMUSG00000036333	Kidins220	-0.0788977		8.57358	4.68647	0.030401	0.226304	8.55158	8.54732	8.59722	8.52747	8.56625	8.63557	8.54132	8.61269	8.57935	8.6281	8.56363	8.52679
ENSMUSG00000024891	Slc29a2	-0.160266		3.65944	4.68631	0.0304039	0.226304	3.73521	3.45185	3.58625	3.40623	3.48467	3.75311	3.82199	3.71125	3.53898	3.83224	3.79014	3.69153
ENSMUSG00000041268	Dmxl2	-0.0768319		8.46815	4.68378	0.0304487	0.226304	8.47099	8.45167	8.50641	8.41436	8.45935	8.51949	8.44162	8.50241	8.47765	8.49619	8.4195	8.45332
ENSMUSG00000025509	Pnpla2	0.135809		4.68856	4.68333	0.0304567	0.226304	4.74993	4.7228	4.75957	4.593	4.80015	4.72154	4.76599	4.59798	4.52093	4.62475	4.57264	4.78955
ENSMUSG00000021282	Eif5	0.0826213		7.99505	4.68308	0.030461	0.226304	7.96384	8.1616	8.00417	8.03742	8.01661	7.96408	8.06818	7.91309	7.91566	7.83206	8.00343	8.03412
ENSMUSG00000068798	Rap1a	0.118034		5.56721	4.67945	0.0305254	0.226304	5.41867	5.87745	5.72359	5.77259	5.62404	5.41601	5.50143	5.47394	5.42084	5.41589	5.5727	5.50659
ENSMUSG00000026659	Dusp12	-0.132645		4.13604	4.67861	0.0305405	0.226304	4.02228	4.15331	4.05864	4.00513	4.09137	4.20945	4.27942	4.0277	4.13739	4.03677	4.34799	4.21085
ENSMUSG00000026843	Fubp3	0.100349		5.7848	4.6782	0.0305478	0.226304	5.80163	5.82289	5.86779	5.79803	5.86503	5.78444	5.80727	5.7702	5.61881	5.77792	5.60696	5.86734
ENSMUSG00000038759	Nup205	-0.0969998		5.60689	4.67768	0.0305571	0.226304	5.61522	5.56042	5.57323	5.51016	5.64885	5.60489	5.57715	5.71794	5.63046	5.66605	5.58827	5.57452
ENSMUSG00000032494	Tdgf1	0.294372		2.28831	4.67611	0.0305849	0.226304	2.34293	2.58609	2.38674	2.77358	2.17656	1.84271	2.53086	1.79106	2.3622	1.74892	2.30512	2.33027
ENSMUSG00000024182	Axin1	-0.114811		5.09096	4.67501	0.0306046	0.226304	5.16076	4.94164	5.05239	4.93367	5.06197	5.12294	5.0993	5.20103	5.02156	5.0626	5.12979	5.25721
ENSMUSG00000028341	Nr4a3	-0.704717		4.46965	4.67461	0.0306117	0.226304	4.0284	3.05333	4.51978	4.14274	3.9706	3.51118	2.78491	4.1983	5.53002	5.05199	5.41696	4.70814
ENSMUSG00000071042	Rasgrp3	0.172143		3.94871	4.67381	0.0306259	0.226304	4.09397	4.0167	4.19557	3.81882	4.21616	3.74579	3.63873	3.87293	4.01023	3.74456	3.92241	3.97443
ENSMUSG00000053062	Jam2	0.0995467		6.404	4.67358	0.0306299	0.226304	6.46668	6.41082	6.49866	6.56551	6.47544	6.35109	6.28209	6.27718	6.47118	6.32307	6.41387	6.28047
ENSMUSG00000020037	Rfx4	0.119276		4.43555	4.67311	0.0306384	0.226304	4.57098	4.3174	4.54228	4.50707	4.55965	4.35128	4.32922	4.45204	4.39249	4.43008	4.33486	4.40476
ENSMUSG00000039838	Slc45a1	-0.115028		5.45524	4.67155	0.0306663	0.226369	5.37497	5.25532	5.32064	5.37996	5.44295	5.40094	5.45379	5.49781	5.56133	5.47838	5.5626	5.67697
ENSMUSG00000063694	Cycs	-0.104052		5.28007	4.66864	0.0307183	0.226612	5.21536	5.19479	5.19559	5.27041	5.24496	5.25257	5.44668	5.2271	5.38253	5.21309	5.44533	5.24058
ENSMUSG00000061518	Cox5b	0.127309		7.00168	4.66557	0.0307731	0.226794	6.91108	7.10232	6.99155	7.17523	6.97857	6.74454	7.19641	6.85269	7.02118	6.9055	7.15247	6.91966
ENSMUSG00000047215	Rpl9	-0.17074		6.99727	4.66413	0.0307991	0.226794	6.68842	6.94091	6.71619	7.10073	6.93122	6.84346	7.30944	6.97837	7.10174	6.9657	7.32672	6.91362
ENSMUSG00000041126	H2az2	-0.135034		5.10832	4.66272	0.0308244	0.226794	5.02827	5.06389	4.92286	5.19414	4.99233	4.96008	5.21953	5.03387	5.25426	5.16746	5.35847	5.0452
ENSMUSG00000028879	Stx12	0.0756356		6.88972	4.66202	0.0308369	0.226794	6.84509	7.0298	6.94627	6.9231	6.95886	6.82881	6.84919	6.82061	6.79476	6.87443	6.87439	6.91483
ENSMUSG00000022799	Arhgap31	0.0784391		6.49941	4.66192	0.0308387	0.226794	6.55347	6.47181	6.5595	6.49893	6.5777	6.49395	6.36547	6.50004	6.48816	6.50416	6.45813	6.50919
ENSMUSG00000029642	Polr1d	-0.138008		5.10433	4.65926	0.0308864	0.227005	4.94832	4.96127	4.93652	5.10831	5.0796	5.00217	5.27542	5.09624	5.28004	5.11161	5.36365	5.01542
ENSMUSG00000011306	Sugp1	0.118308		6.0756	4.65717	0.0309242	0.227142	6.06509	6.18505	6.16763	6.05819	6.12268	6.10581	6.23611	6.01428	6.00946	5.9072	5.90844	6.08793
ENSMUSG00000024400	Wdr33	-0.0857998		6.24006	4.65256	0.0310073	0.227394	6.20252	6.14035	6.24857	6.19189	6.2364	6.24344	6.23749	6.26399	6.25222	6.22052	6.28737	6.34414
ENSMUSG00000042793	Lgr6	-0.143374		4.03602	4.65254	0.0310076	0.227394	4.00689	3.8235	4.02067	3.92304	3.89296	4.20145	4.05481	4.1983	4.12845	4.16331	4.13122	3.80378
ENSMUSG00000039478	Micu3	0.092859		7.3917	4.65207	0.0310161	0.227394	7.37819	7.61619	7.52997	7.53435	7.43347	7.34532	7.29961	7.29933	7.30637	7.24067	7.21184	7.44583
ENSMUSG00000028291	Akirin2	-0.0965728		5.7061	4.65028	0.0310485	0.227491	5.66118	5.70716	5.72457	5.66608	5.68385	5.62697	5.65115	5.77485	5.67613	5.79621	5.77968	5.71359
ENSMUSG00000019952	Poc1b	-0.172824		3.25884	4.64774	0.0310945	0.227687	3.02559	3.23439	3.20686	3.14169	3.24013	3.05838	3.20557	3.34594	3.26782	3.47174	3.47297	3.35363
ENSMUSG00000030782	Tgfb1i1	0.180965		4.38596	4.64591	0.0311276	0.227776	4.49357	4.49687	4.4923	4.43557	4.37211	4.52599	4.36233	4.39509	4.3674	4.1146	3.99765	4.48081
ENSMUSG00000020654	Adcy3	-0.117457		4.92152	4.64377	0.0311664	0.227776	4.98336	4.6868	4.80495	4.82594	4.82822	5.03407	5.01692	4.95397	4.94731	4.88436	5.1068	4.92703
ENSMUSG00000060012	Kif13b	-0.0972194		6.21015	4.64287	0.0311828	0.227776	6.24251	6.09098	6.1153	6.12703	6.1556	6.3163	6.19075	6.30514	6.31459	6.19456	6.30566	6.13299
ENSMUSG00000003534	Ddr1	-0.0862783		6.89671	4.64283	0.0311835	0.227776	6.96386	6.62681	6.77819	6.75874	6.85862	7.02491	7.0415	7.00914	6.87617	6.92847	6.86483	6.96749
ENSMUSG00000021294	Kif26a	-0.243604		2.92115	4.64171	0.0312039	0.227785	2.82952	2.56758	2.78428	2.9097	2.73173	2.85566	2.9813	3.16472	3.22934	3.25091	2.91165	2.65001
ENSMUSG00000022253	Nadk2	0.0985064		5.49992	4.63527	0.0313211	0.228446	5.46221	5.66425	5.52883	5.61471	5.56164	5.46921	5.35855	5.41189	5.44742	5.37146	5.47794	5.59982
ENSMUSG00000014355	Anapc1	-0.0875288		7.1483	4.63383	0.0313475	0.228446	7.18379	7.10513	7.12242	7.09895	7.12547	7.19785	7.19252	7.22604	7.14372	7.18382	7.08075	7.10954
ENSMUSG00000029128	Rab28	-0.0973373		5.64647	4.63357	0.0313522	0.228446	5.63539	5.71454	5.60351	5.70753	5.60184	5.61798	5.55088	5.59162	5.70546	5.57367	5.70205	5.74023
ENSMUSG00000041147	Brca2	0.186049		3.32151	4.63148	0.0313904	0.228583	3.40962	3.55881	3.57756	3.51162	3.25572	3.07015	3.30323	3.1984	3.32106	3.14646	2.96034	3.42784
ENSMUSG00000026648	Dclre1c	0.133254		4.31438	4.6247	0.0315147	0.229347	4.30505	4.48459	4.45956	4.48272	4.35291	4.24364	4.31888	4.22033	4.2597	4.26921	4.03059	4.29752
ENSMUSG00000018765	Fxr2	-0.0817161		6.9441	4.62047	0.0315925	0.229773	6.97141	6.83316	6.87225	6.8064	6.89972	7.00971	6.91676	6.97797	6.97915	7.02039	6.98945	7.02875
ENSMUSG00000033713	Foxn3	0.0780471		7.08748	4.61848	0.0316292	0.229859	7.09085	7.13018	7.13209	7.05053	7.14235	7.0637	7.03322	7.12422	7.10706	7.11775	7.01272	7.03693
ENSMUSG00000034557	Zfyve9	-0.0814443		6.99269	4.61772	0.0316432	0.229859	6.95185	6.94046	7.01427	6.95098	7.00956	7.09753	6.93719	7.01269	6.98287	6.96853	6.97852	7.05716
ENSMUSG00000032368	Zic1	0.0887462		10.0854	4.61649	0.0316659	0.229883	10.0904	10.1932	10.1654	10.1929	10.1289	9.98632	10.0124	10.0819	10.0302	10.1246	9.9199	10.0724
ENSMUSG00000043388	Tmem130	-0.137196		6.48686	4.6117	0.0317545	0.230385	6.404	6.29181	6.33812	6.44533	6.42174	6.60129	6.37923	6.50453	6.375	6.71538	6.79991	6.47131
ENSMUSG00000033032	Afap1l1	-0.119502		4.40536	4.61014	0.0317835	0.230407	4.40943	4.18705	4.2237	4.37217	4.42593	4.38701	4.41426	4.47513	4.54574	4.4602	4.45136	4.46548
ENSMUSG00000019998	Stx7	0.0811467		6.6764	4.60944	0.0317964	0.230407	6.67484	6.7879	6.7538	6.77721	6.68812	6.58292	6.64495	6.60788	6.62941	6.66602	6.71379	6.57343
ENSMUSG00000050295	Foxc1	0.197468		2.60478	4.60792	0.0318246	0.230471	2.68225	2.64024	2.54669	2.87686	2.73173	2.50297	2.5398	2.47994	2.5788	2.44905	2.77057	2.4239
ENSMUSG00000035576	L3mbtl1	-0.247719		2.79423	4.60593	0.0318615	0.230597	2.62693	2.25696	2.63311	2.69096	2.85968	3.13884	2.79986	2.84142	2.89199	3.06435	3.01404	2.44192
ENSMUSG00000033542	Arhgef5	-0.182935		2.89585	4.60277	0.0319204	0.230882	2.86411	2.63135	2.87219	2.73744	2.82526	2.85566	2.94814	3.10086	2.84913	3.02147	3.04661	2.91158
ENSMUSG00000045411	2410002F23Rik	0.10388		5.59629	4.60147	0.0319446	0.230917	5.54448	5.63898	5.60244	5.65037	5.63302	5.54499	5.72056	5.5135	5.51524	5.60097	5.5075	5.66647
ENSMUSG00000044030	Irf2bp1	-0.116678		5.4065	4.59981	0.0319756	0.231	5.42331	5.10779	5.27299	5.31401	5.32227	5.38924	5.4749	5.42855	5.49105	5.57685	5.54218	5.46534
ENSMUSG00000033565	Rbfox2	-0.0870672		8.4772	4.59462	0.0320724	0.231334	8.43679	8.41104	8.44577	8.44567	8.43702	8.50912	8.43565	8.59949	8.54298	8.60196	8.45315	8.38802
ENSMUSG00000014956	Ppp1cb	0.0871091		8.34926	4.59452	0.0320743	0.231334	8.27013	8.57379	8.40413	8.50867	8.41477	8.21285	8.22802	8.22007	8.25702	8.34975	8.34452	8.35705
ENSMUSG00000029084	Cd38	0.147634		4.71977	4.593	0.0321028	0.231334	4.63246	4.90893	4.77295	4.96721	4.86087	4.50012	4.52637	4.45437	4.68427	4.8017	4.63395	4.8053
ENSMUSG00000115149	9330188P03Rik	-0.27924		2.27748	4.5925	0.0321122	0.231334	2.22014	2.08541	2.3667	2.17381	2.1095	2.2156	2.44787	2.54246	2.46986	1.9712	2.39894	2.20924
ENSMUSG00000037217	Syn1	-0.0830939		8.18261	4.59083	0.0321435	0.231334	8.22727	8.0723	8.17576	8.14328	8.11356	8.24631	8.13658	8.23197	8.19686	8.22151	8.24153	8.17208
ENSMUSG00000053436	Mapk14	-0.076666		6.93933	4.59008	0.0321574	0.231334	6.95666	6.81218	6.88463	6.86723	6.91453	6.98893	6.90945	6.92614	7.01149	6.95068	7.02911	7.00319
ENSMUSG00000020358	Hnrnpab	0.118611		6.51732	4.58927	0.0321727	0.231334	6.51264	6.60768	6.64414	6.42276	6.56993	6.44053	6.40512	6.47449	6.43842	6.62518	6.43433	6.60026
ENSMUSG00000021704	Mtx3	0.113049		6.48519	4.58865	0.0321843	0.231334	6.47453	6.57272	6.63422	6.56034	6.55004	6.44732	6.49628	6.42022	6.3668	6.33438	6.2778	6.63738
ENSMUSG00000027001	Dusp19	-0.160014		3.22028	4.58583	0.0322373	0.231334	3.24091	3.15603	3.07722	3.24183	3.14844	3.25685	3.22231	3.25284	3.11941	3.20785	3.4341	3.25516
ENSMUSG00000031865	Dctn1	-0.0783399		8.58426	4.58546	0.0322443	0.231334	8.59881	8.36873	8.55896	8.49453	8.50926	8.70033	8.60042	8.69413	8.65569	8.64459	8.56321	8.58888
ENSMUSG00000024422	Dhx16	-0.101326		5.3984	4.58431	0.0322659	0.231334	5.43486	5.1535	5.20549	5.34436	5.34309	5.44907	5.42515	5.46359	5.47117	5.51747	5.52725	5.39076
ENSMUSG00000022376	Adcy8	-0.168001		4.92485	4.58423	0.0322675	0.231334	5.08362	4.82179	4.77675	4.73951	4.82822	5.26799	5.02966	4.87634	4.97581	4.84625	4.84313	4.90609
ENSMUSG00000070532	Ccdc190	0.170613		3.71506	4.5838	0.0322755	0.231334	3.98506	3.58666	3.62473	3.88638	3.86613	3.57867	3.54867	3.72672	3.7124	3.48983	3.8206	3.67258
ENSMUSG00000033282	Rpgrip1l	-0.148258		4.32497	4.58184	0.0323125	0.231459	4.31508	4.22298	4.33875	4.26835	4.31372	4.33185	4.07031	4.49785	4.38751	4.36787	4.48503	4.24717
ENSMUSG00000057133	Chd6	-0.0801792		7.25497	4.57113	0.0325151	0.232769	7.28298	7.19945	7.23723	7.15952	7.23342	7.30883	7.15522	7.32591	7.24087	7.35053	7.29859	7.25071
ENSMUSG00000051469	Zfp24	0.0815808		6.18237	4.56602	0.0326122	0.233324	6.17179	6.36063	6.26693	6.22978	6.18236	6.05191	6.12549	6.10882	6.12025	6.09394	6.22113	6.23016
ENSMUSG00000038773	Kdm3b	-0.0792069		6.81639	4.56049	0.0327177	0.233938	6.83117	6.68754	6.78952	6.77499	6.804	6.88446	6.8447	6.85621	6.80974	6.80885	6.80373	6.88879
ENSMUSG00000001053	N4bp3	-0.158288		3.42312	4.55756	0.0327738	0.234197	3.51785	3.03324	3.3818	3.33546	3.17602	3.51118	3.48534	3.58538	3.49332	3.52972	3.47775	3.43686
ENSMUSG00000022940	Pigp	0.153628		4.38706	4.55353	0.032851	0.234586	4.28986	4.70597	4.2917	4.54154	4.44192	4.23843	4.46438	4.26604	4.43659	4.14916	4.44893	4.30246
ENSMUSG00000013367	Iglon5	0.0914569		6.11426	4.55265	0.0328678	0.234586	6.11907	6.09421	6.18705	6.1006	6.11842	6.12216	6.19994	6.156	6.06045	6.10352	5.9768	6.11906
ENSMUSG00000033799	Tasor2	-0.0987793		5.99739	4.55099	0.0328997	0.234673	6.00747	6.03144	6.01587	5.94193	5.9593	6.04969	5.83293	5.94074	5.96332	6.13475	6.02664	6.04141
ENSMUSG00000045813	Gm9801	-0.288495		2.7901	4.54614	0.0329931	0.235033	2.58607	2.8916	2.81418	2.47751	2.67101	2.81426	3.02012	2.95743	2.78993	3.16346	2.44854	2.64224
ENSMUSG00000007783	Cpt1c	-0.0753471		6.70512	4.54532	0.0330088	0.235033	6.68504	6.51049	6.60137	6.61614	6.65077	6.82056	6.78161	6.83139	6.75323	6.77514	6.69952	6.69815
ENSMUSG00000035891	Cerk	0.0780148		8.25765	4.54464	0.033022	0.235033	8.28073	8.18816	8.30987	8.24873	8.27878	8.22458	8.19959	8.26877	8.30488	8.25709	8.21526	8.30815
ENSMUSG00000027366	Sppl2a	0.0864562		5.8087	4.54314	0.033051	0.235033	5.83339	5.89797	5.88551	5.98206	5.87095	5.75648	5.74104	5.75047	5.77199	5.76313	5.67417	5.75382
ENSMUSG00000074211	Sdhaf1	0.160557		3.97261	4.54257	0.033062	0.235033	3.90095	4.06369	3.98825	4.17011	4.04726	3.78917	4.2874	3.91742	3.90953	3.63506	4.05642	3.8142
ENSMUSG00000042903	Foxo4	-0.149942		4.31755	4.54209	0.0330712	0.235033	4.37146	4.15641	4.11077	4.10423	4.20816	4.48481	4.29005	4.34334	4.2894	4.33322	4.60143	4.41392
ENSMUSG00000053395	Cacng8	-0.210047		3.20355	4.54018	0.0331081	0.235033	3.09712	2.99219	3.0895	3.24183	2.85968	3.20973	3.34969	3.19284	3.37745	3.55571	3.40424	2.91803
ENSMUSG00000039221	Rpl22l1	-0.155457		4.8191	4.54014	0.0331089	0.235033	4.66617	4.73114	4.56225	4.8108	4.85406	4.63701	5.09324	4.72857	4.88855	4.61655	5.24234	4.84646
ENSMUSG00000030341	Tnfrsf1a	0.166758		3.10306	4.5391	0.033129	0.235035	3.38601	3.16221	3.0956	3.03409	3.15954	3.09341	3.13068	2.97048	3.08904	2.95141	3.07847	3.02948
ENSMUSG00000029772	Ahcyl2	-0.0869165		7.4639	4.53787	0.0331529	0.235064	7.49589	7.39257	7.46253	7.39957	7.43518	7.49091	7.4103	7.5157	7.45639	7.42175	7.53076	7.54372
ENSMUSG00000028134	Ptbp2	0.0920025		7.04479	4.53102	0.0332858	0.235696	7.07174	7.24494	7.25335	7.10782	7.123	6.93844	6.93676	6.98361	6.84652	6.97336	6.85888	7.12844
ENSMUSG00000039067	Psmd7	0.082985		6.24944	4.53038	0.0332982	0.235696	6.27885	6.31973	6.3102	6.23059	6.19387	6.16944	6.24365	6.26333	6.26382	6.18903	6.28737	6.23599
ENSMUSG00000109536	9330162G02Rik	0.14034		5.91082	4.52993	0.033307	0.235696	5.97461	6.2024	6.06799	6.10681	5.93206	5.78265	5.68375	5.70628	5.67409	6.16953	5.79701	5.6855
ENSMUSG00000000805	Car4	-0.154372		7.49631	4.52918	0.0333215	0.235696	7.49092	7.39585	7.09793	7.47626	7.32618	7.7174	7.60428	7.57165	7.73741	7.37568	7.67422	7.35632
ENSMUSG00000037111	Setd7	-0.0962011		8.50781	4.52677	0.0333685	0.235888	8.5329	8.39735	8.43076	8.44322	8.42959	8.62177	8.40237	8.53408	8.65024	8.52922	8.54023	8.55436
ENSMUSG00000047221	Fam185a	-0.136674		3.66408	4.521	0.0334812	0.236421	3.66633	3.71415	3.62473	3.53286	3.57029	3.6233	3.64702	3.69168	3.68016	3.72179	3.85412	3.61418
ENSMUSG00000050890	Pdik1l	0.127322		4.27088	4.52087	0.0334838	0.236421	4.30253	4.33666	4.35664	4.43275	4.276	4.11316	4.13068	4.18996	4.11344	4.24279	4.39175	4.33174
ENSMUSG00000035772	Mrps2	0.105576		4.95609	4.5191	0.0335185	0.236492	4.97072	5.01178	4.99969	4.96135	4.96571	4.79077	5.02808	4.84656	4.95238	4.95604	4.95719	5.01693
ENSMUSG00000031516	Dctn6	0.0956036		5.53432	4.51803	0.0335394	0.236492	5.50009	5.60988	5.50497	5.6528	5.5793	5.39042	5.55198	5.58845	5.53228	5.43235	5.53186	5.52361
ENSMUSG00000055723	Rras2	0.17158		4.25791	4.5173	0.0335538	0.236492	4.19252	4.51631	4.28103	4.47176	4.35291	4.00999	4.32406	4.22306	4.11646	4.36051	4.21959	3.94314
ENSMUSG00000054309	Cpsf3	0.0835563		5.86906	4.51396	0.0336194	0.236814	5.89991	5.98598	5.8811	5.90066	5.84284	5.85843	5.82838	5.84653	5.87795	5.81427	5.80846	5.87731
ENSMUSG00000022748	Cmss1	-0.242224		2.42048	4.51175	0.0336628	0.236979	2.14338	2.38933	2.35657	2.41024	2.3894	2.41339	2.51283	2.62734	2.47926	2.20814	2.6986	2.33991
ENSMUSG00000002190	Clgn	-0.147467		4.33437	4.51052	0.0336871	0.237009	4.22215	4.20811	4.297	4.26835	4.28362	4.47819	4.24979	4.38538	4.52547	4.53615	4.28658	4.20822
ENSMUSG00000047459	Dynlrb1	0.100659		6.57485	4.50937	0.0337097	0.237028	6.511	6.71723	6.61524	6.69009	6.51646	6.4171	6.62148	6.58419	6.62836	6.4721	6.62544	6.47131
ENSMUSG00000100826	Snhg14	0.0954331		7.66298	4.50592	0.0337776	0.237254	7.69873	7.72093	7.73268	7.76389	7.71278	7.68953	7.46819	7.59423	7.60198	7.71296	7.50637	7.72021
ENSMUSG00000021986	Amer2	0.107825		8.01893	4.5057	0.033782	0.237254	8.06021	8.06035	8.12167	7.93743	8.04306	8.03262	8.01872	8.08236	7.97542	8.03989	7.88209	7.95536
ENSMUSG00000071650	Ganab	-0.0811355		7.40135	4.50381	0.0338193	0.237376	7.40926	7.29854	7.3102	7.29467	7.36264	7.50263	7.44638	7.47992	7.45281	7.42322	7.3887	7.42673
ENSMUSG00000007655	Cav1	-0.148769		3.88064	4.50161	0.033863	0.237542	3.86041	3.79991	3.74216	3.82744	3.91604	3.83819	3.81097	3.94744	4.06432	4.00882	3.86512	3.84837
ENSMUSG00000059423	Zfp933	-0.167368		4.55683	4.49915	0.0339118	0.237744	4.47579	4.52832	4.30492	4.59047	4.47782	4.56187	4.30846	4.50459	4.5591	4.77429	4.8725	4.62383
ENSMUSG00000115263	Gm5089	0.210143		3.48956	4.49798	0.0339349	0.237765	3.4466	3.86957	3.60348	3.77046	3.50655	3.24651	3.50372	3.27405	3.63462	3.52534	3.2946	3.04724
ENSMUSG00000037851	Iars	-0.0829208		6.3015	4.49593	0.0339756	0.237852	6.32861	6.1994	6.28372	6.16323	6.24554	6.34323	6.3065	6.3045	6.39439	6.34	6.2723	6.41198
ENSMUSG00000061136	Prpf40a	0.0967734		6.38863	4.49494	0.0339954	0.237852	6.42036	6.60371	6.57596	6.46066	6.47821	6.30948	6.30191	6.26001	6.22803	6.35055	6.15693	6.44698
ENSMUSG00000070283	Ndufaf3	-0.121931		4.20231	4.49323	0.0340292	0.237852	4.10847	4.00299	4.04924	4.1836	4.10578	4.19608	4.38482	4.32313	4.28672	4.19122	4.42186	4.10739
ENSMUSG00000048100	Taf13	0.140229		4.30007	4.49269	0.0340401	0.237852	4.19524	4.38503	4.54897	4.48272	4.33834	4.16623	4.32922	4.05246	4.33411	4.16049	4.38157	4.16548
ENSMUSG00000026275	Ppp1r7	0.0970341		6.81502	4.49224	0.0340491	0.237852	6.86955	6.88079	6.89516	6.84299	6.81588	6.81663	6.74635	6.7338	6.81067	6.68234	6.68666	6.9702
ENSMUSG00000047248	C2cd3	-0.11859		5.33817	4.49131	0.0340677	0.237852	5.37617	5.21723	5.28104	5.20576	5.2682	5.37151	5.19571	5.48536	5.37751	5.5641	5.40946	5.247
ENSMUSG00000031555	Adam9	0.0823749		6.2993	4.49008	0.034092	0.237881	6.3193	6.34305	6.41087	6.37871	6.36116	6.1817	6.15559	6.29286	6.2481	6.34186	6.28464	6.25331
ENSMUSG00000037204	Atg101	-0.135548		3.65973	4.48895	0.0341145	0.237892	3.58987	3.4264	3.57756	3.64927	3.50655	3.63919	3.79985	3.85544	3.74783	3.64316	3.80164	3.61815
ENSMUSG00000036570	Fxyd1	0.149673		4.78246	4.488	0.0341337	0.237892	5.00521	4.76199	4.69674	4.90545	4.76244	4.72713	4.76599	4.83054	4.82362	4.40647	4.71117	4.91418
ENSMUSG00000002222	Rmnd5a	-0.0834767		8.16437	4.48544	0.0341848	0.237959	8.20113	8.14159	8.10608	8.08897	8.16865	8.25181	8.13234	8.19318	8.11613	8.13184	8.16663	8.26151
ENSMUSG00000018821	Avpi1	-0.198272		3.18356	4.48405	0.0342127	0.237959	3.1202	2.99219	2.83621	3.20922	3.04457	3.13884	3.61357	3.12441	3.34697	3.19688	3.41426	3.00545
ENSMUSG00000001786	Fbxo7	-0.119349		4.40692	4.483	0.0342337	0.237959	4.29494	4.33118	4.37431	4.30585	4.48665	4.46041	4.46673	4.36328	4.46288	4.41832	4.50626	4.38627
ENSMUSG00000053332	Gas5	0.0928866		5.79801	4.48284	0.0342367	0.237959	5.73778	5.97724	5.8207	5.86446	5.79295	5.63294	5.7849	5.82333	5.82271	5.69752	5.8798	5.71637
ENSMUSG00000049176	Frmpd4	-0.115018		6.48653	4.48211	0.0342515	0.237959	6.44113	6.41017	6.51639	6.5157	6.45813	6.55019	6.39654	6.58949	6.54577	6.30722	6.43986	6.63494
ENSMUSG00000054280	Prr14l	-0.0840494		6.12067	4.48075	0.0342786	0.237959	6.09525	5.98337	6.07881	6.08	6.14727	6.16944	6.16356	6.14021	6.14851	6.1412	6.11608	6.17063
ENSMUSG00000008475	Arpc5	0.0936412		6.14699	4.48049	0.0342838	0.237959	6.08135	6.30584	6.19133	6.21753	6.26172	5.91664	6.19004	5.97596	6.10894	6.13187	6.20679	6.13299
ENSMUSG00000025189	Cnnm1	-0.0886678		7.50312	4.47886	0.0343165	0.238047	7.57266	7.32942	7.46871	7.34244	7.45501	7.62266	7.46233	7.56924	7.52635	7.45866	7.5322	7.65653
ENSMUSG00000053754	Chd8	-0.0690549		7.32544	4.47616	0.0343708	0.238284	7.32114	7.32185	7.32715	7.27037	7.30417	7.39062	7.30944	7.33604	7.30933	7.35023	7.28261	7.37667
ENSMUSG00000018882	Mrpl45	-0.0978083		4.99123	4.47376	0.0344192	0.23848	4.93375	4.96127	4.87755	5.01139	4.95779	5.0037	5.07492	5.00244	4.97415	4.97543	5.01595	5.09302
ENSMUSG00000059921	Unc5c	-0.0975569		7.32748	4.47149	0.034465	0.238574	7.21695	7.41669	7.30724	7.31512	7.30323	7.26565	7.37673	7.45749	7.29543	7.52896	7.21364	7.19203
ENSMUSG00000030120	Mlf2	0.0838462		8.33817	4.47109	0.0344729	0.238574	8.32206	8.3617	8.33973	8.32643	8.31861	8.27281	8.40007	8.33445	8.35951	8.3653	8.3914	8.25945
ENSMUSG00000031816	Mthfsd	-0.0852993		5.82748	4.46775	0.0345405	0.238621	5.85848	5.69228	5.73243	5.67327	5.68864	5.86182	5.94477	5.84918	5.86993	5.89538	5.90667	5.91488
ENSMUSG00000053985	Zfp14	-0.136385		3.66135	4.46686	0.0345584	0.238621	3.56906	3.55881	3.57756	3.60483	3.59501	3.7604	3.71958	3.65979	3.83462	3.50325	3.77467	3.73237
ENSMUSG00000042446	Zmym4	-0.0775143		6.44967	4.4652	0.034592	0.238621	6.37372	6.47678	6.52489	6.46066	6.41307	6.47249	6.4185	6.46703	6.38567	6.48512	6.41761	6.49254
ENSMUSG00000059013	Sh2d3c	-0.172973		4.85716	4.4651	0.0345941	0.238621	5.00366	4.6344	4.74412	4.47725	4.69352	5.05939	5.19004	5.08428	4.9354	4.79807	4.77866	4.69505
ENSMUSG00000053693	Mast1	-0.0806859		7.45385	4.46491	0.0345978	0.238621	7.43996	7.24202	7.44233	7.28492	7.40024	7.59517	7.54534	7.5301	7.44234	7.5863	7.43003	7.46054
ENSMUSG00000036835	Psenen	-0.191984		3.09844	4.46478	0.0346005	0.238621	2.74297	2.94277	2.88633	3.2158	2.9455	3.02248	3.42394	2.95743	3.36736	2.95141	3.34785	3.21381
ENSMUSG00000042737	Dpm3	-0.196509		2.97916	4.45796	0.0347389	0.239436	2.95676	2.69243	2.72255	2.94974	2.95826	2.7931	3.26064	3.06479	2.9873	2.91171	3.30001	3.01751
ENSMUSG00000000142	Axin2	0.117305		4.81519	4.45509	0.0347973	0.239699	4.99433	4.73114	4.85974	4.80645	4.87272	4.93937	4.8456	4.79429	4.67816	4.88093	4.6762	4.65313
ENSMUSG00000059878	Zfp422	0.0956668		5.01719	4.45392	0.0348211	0.239724	5.01294	5.20381	5.03345	5.07973	5.01998	4.85852	5.02966	4.96706	4.94052	4.96253	5.05169	5.02741
ENSMUSG00000060594	Layn	-0.195749		2.82698	4.44741	0.0349543	0.240501	2.7651	2.71783	2.73041	2.71903	2.69408	2.99803	2.87237	2.81272	3.11339	2.60655	2.90456	2.89859
ENSMUSG00000026203	Dnajb2	-0.0961999		6.54602	4.44551	0.0349931	0.240628	6.55347	6.32319	6.41575	6.48606	6.44572	6.59468	6.52468	6.64091	6.73863	6.58052	6.69696	6.49631
ENSMUSG00000004151	Etv1	0.0963354		8.81279	4.44174	0.0350706	0.24093	8.79732	8.98956	8.94996	8.94554	8.8539	8.75217	8.58202	8.79044	8.69291	8.84177	8.63994	8.85889
ENSMUSG00000071708	Sms	0.0832665		6.07914	4.4414	0.0350776	0.24093	6.09525	6.2438	6.1138	6.15469	6.13256	5.94089	6.00971	6.02057	5.9566	6.0173	6.1283	6.10993
ENSMUSG00000037960	Card19	0.142616		3.61313	4.43985	0.0351094	0.241009	3.7902	3.61848	3.55117	3.65413	3.68988	3.53261	3.6958	3.49792	3.57887	3.43487	3.59251	3.68398
ENSMUSG00000032547	Ryk	0.10116		5.28291	4.43831	0.0351409	0.241085	5.2923	5.46237	5.28639	5.32165	5.354	5.12858	5.23474	5.15746	5.26788	5.27828	5.2702	5.31702
ENSMUSG00000027828	Ssr3	0.0733231		7.36402	4.43703	0.0351673	0.241127	7.29951	7.58805	7.38837	7.46905	7.41709	7.2618	7.35476	7.29252	7.30604	7.30625	7.31439	7.3393
ENSMUSG00000028347	Tmeff1	0.142598		5.4066	4.43593	0.0351901	0.241144	5.22071	5.67077	5.48999	5.54977	5.52993	5.19056	5.19853	5.37433	5.32895	5.57367	5.35197	5.31213
ENSMUSG00000039452	Snx22	0.192534		2.97745	4.43013	0.0353099	0.241655	2.89119	3.04667	3.07722	3.25467	3.0265	2.74984	3.12476	2.75353	2.89199	2.95792	2.87584	3.02948
ENSMUSG00000047187	Rab2a	0.0676482		7.6902	4.42886	0.0353361	0.241655	7.6884	7.84884	7.76963	7.76136	7.7591	7.58751	7.62725	7.65891	7.61537	7.63435	7.63967	7.66925
ENSMUSG00000053205	Styx	0.151533		3.96103	4.42814	0.035351	0.241655	3.9597	4.18705	4.18988	4.13234	3.94838	3.93149	3.7698	3.95731	3.73612	3.83931	3.72723	4.06442
ENSMUSG00000024292	Cyp4f14	0.169507		3.63229	4.42753	0.0353637	0.241655	3.61039	3.69722	3.62051	3.986	3.6745	3.45392	3.63039	3.62719	3.81989	3.40659	3.49674	3.50272
ENSMUSG00000042271	Nxt2	0.119424		5.39965	4.42619	0.0353914	0.241655	5.30997	5.72397	5.45839	5.61844	5.41313	5.19056	5.41183	5.26996	5.34831	5.08211	5.42813	5.44202
ENSMUSG00000062296	Trank1	-0.0856412		7.55398	4.42458	0.0354248	0.241655	7.59471	7.4318	7.4294	7.5061	7.56287	7.63608	7.55446	7.58842	7.57757	7.66352	7.58582	7.49547
ENSMUSG00000028476	Reck	0.163806		3.93843	4.42425	0.0354317	0.241655	3.94038	4.07356	4.16108	3.96271	4.10578	3.98222	4.0073	3.92415	3.71638	3.6672	3.67817	3.94314
ENSMUSG00000021646	Mccc2	0.115234		4.86428	4.4237	0.0354431	0.241655	4.93375	4.98239	4.94161	5.02644	4.83343	4.78364	4.94141	4.80708	4.80692	4.79626	4.72532	4.76829
ENSMUSG00000010307	Tmem86a	0.194985		3.59563	4.42345	0.0354482	0.241655	3.7866	3.71835	3.47834	3.55379	3.80386	3.51979	3.84019	3.33589	3.52089	3.19688	3.53398	3.71024
ENSMUSG00000030879	Mrpl17	-0.113869		4.83094	4.42162	0.0354863	0.241745	4.78645	4.76606	4.66428	4.85574	4.7588	4.69137	4.9565	4.80526	4.93369	4.75385	5.06924	4.88155
ENSMUSG00000048939	Atp13a5	-0.1385		4.16907	4.42086	0.0355021	0.241745	4.09106	4.07028	4.12873	4.16671	4.16478	4.20145	4.07952	4.11846	4.21539	4.18012	4.42682	4.15186
ENSMUSG00000002393	Nr2f6	-0.111151		4.51703	4.41894	0.0355421	0.241878	4.50238	4.28378	4.31803	4.45517	4.49325	4.54087	4.68376	4.61262	4.62622	4.58534	4.60362	4.43656
ENSMUSG00000026207	Speg	-0.0950416		7.25263	4.41105	0.0357068	0.242768	7.29856	7.01023	7.17522	7.06016	7.22288	7.46635	7.32503	7.33446	7.2679	7.17651	7.21794	7.40565
ENSMUSG00000040249	Lrp1	-0.0785369		9.57422	4.4102	0.0357247	0.242768	9.62866	9.331	9.49952	9.42561	9.53277	9.75934	9.59607	9.67313	9.61036	9.66867	9.56778	9.54682
ENSMUSG00000029098	Acox3	0.094512		5.32958	4.40852	0.0357599	0.242768	5.42795	5.30785	5.31673	5.28613	5.3933	5.26287	5.32147	5.43445	5.30536	5.23202	5.30427	5.34482
ENSMUSG00000025078	Nhlrc2	0.105653		5.43675	4.40815	0.0357676	0.242768	5.5625	5.51404	5.5141	5.43881	5.5427	5.44003	5.49571	5.42143	5.30139	5.36413	5.25075	5.35792
ENSMUSG00000015016	Acsf3	-0.105938		4.63156	4.40611	0.0358104	0.242768	4.69143	4.40602	4.51067	4.54677	4.56592	4.75475	4.74297	4.75144	4.66997	4.64709	4.58821	4.64925
ENSMUSG00000063450	Syne2	-0.108307		6.31229	4.40555	0.0358221	0.242768	6.39516	6.15437	6.27367	6.16153	6.19589	6.47857	6.31173	6.48192	6.40244	6.4016	6.28054	6.14679
ENSMUSG00000022378	Fam49b	0.0828021		7.2891	4.40527	0.0358281	0.242768	7.26304	7.4458	7.38682	7.35032	7.29916	7.19819	7.28076	7.21477	7.25462	7.19661	7.21651	7.3396
ENSMUSG00000022463	Srebf2	0.0913052		7.33012	4.40486	0.0358368	0.242768	7.51697	7.11473	7.42123	7.29855	7.39409	7.23526	7.25725	7.33667	7.29543	7.44308	7.29453	7.30894
ENSMUSG00000008384	Sertad1	-0.20822		3.0507	4.40269	0.0358823	0.242938	2.99471	2.7428	2.98164	2.75562	2.98345	3.076	3.42876	3.00261	3.08289	2.82175	3.21084	3.31993
ENSMUSG00000038538	Ubn2	-0.0818865		7.37398	4.4002	0.0359346	0.243154	7.36104	7.33319	7.42487	7.32885	7.35391	7.34046	7.22819	7.33541	7.35441	7.46924	7.44691	7.49007
ENSMUSG00000031750	Il34	-0.315876		2.57514	4.39613	0.0360207	0.24352	2.3527	2.38933	2.05229	2.54179	2.79	2.52024	2.94814	2.55984	2.33139	2.66343	2.86857	2.63442
ENSMUSG00000055409	Nell1	-0.0955923		5.4758	4.39569	0.0360299	0.24352	5.36534	5.35043	5.52092	5.4708	5.5374	5.53228	5.43116	5.50791	5.48873	5.50196	5.45143	5.53309
ENSMUSG00000019899	Lama2	-0.118662		5.11185	4.39253	0.0360966	0.243791	5.17047	4.98588	5.14354	5.03018	5.14245	5.22256	5.047	5.11106	5.0845	5.12614	5.06924	5.18282
ENSMUSG00000023236	Scg5	0.11401		6.98667	4.39063	0.0361369	0.243791	6.8755	7.16639	7.05827	7.10295	7.05668	6.74683	7.05986	6.91774	6.965	6.82764	7.00859	7.00281
ENSMUSG00000031980	Agt	0.101854		6.37741	4.38941	0.0361628	0.243791	6.29161	6.47368	6.33877	6.41062	6.45307	6.38388	6.45142	6.32815	6.24121	6.3878	6.37784	6.37436
ENSMUSG00000027204	Fbn1	0.182426		4.91538	4.3893	0.0361652	0.243791	5.07183	4.96658	5.05239	4.9633	5.07228	4.5451	4.99273	4.9638	4.6156	5.19941	4.75717	4.61987
ENSMUSG00000039515	Ptpa	-0.0839113		7.38113	4.38827	0.0361871	0.243791	7.33044	7.21514	7.22128	7.35554	7.353	7.38709	7.49255	7.43794	7.48379	7.31039	7.50813	7.44052
ENSMUSG00000014164	Klhl3	-0.0873264		6.2191	4.38797	0.0361934	0.243791	6.22665	6.13407	6.13394	6.07005	6.13748	6.4067	6.2368	6.31285	6.30008	6.27889	6.14194	6.20862
ENSMUSG00000027603	Ggt7	-0.0868823		6.89118	4.38634	0.0362279	0.243885	6.91315	6.6296	6.8184	6.80148	6.87217	6.98037	6.98866	6.88494	6.9061	6.93261	6.896	7.02652
ENSMUSG00000025132	Arhgdia	0.0846824		7.66038	4.38131	0.036335	0.244365	7.69586	7.56695	7.67706	7.64028	7.70073	7.62291	7.65398	7.68958	7.65375	7.73564	7.68693	7.59167
ENSMUSG00000032788	Pdxk	-0.0851444		7.17322	4.38106	0.0363404	0.244365	7.07322	6.99775	7.05944	7.10738	7.1573	7.24015	7.16932	7.17726	7.22977	7.22793	7.29521	7.3071
ENSMUSG00000041120	Nbl1	0.131857		4.82772	4.37363	0.0364992	0.245244	5.05696	4.77011	4.73242	4.87874	4.85917	4.87539	4.81465	4.84301	4.83465	4.54266	4.75322	4.91257
ENSMUSG00000059588	Calcrl	0.136619		3.84333	4.37301	0.0365124	0.245244	3.86383	4.17792	3.98825	3.97441	3.96429	3.58278	3.53533	3.71513	3.72431	3.93152	3.71512	3.8348
ENSMUSG00000035615	Frmpd1	0.13152		3.90429	4.37003	0.0365764	0.245534	4.07047	3.87334	3.92113	4.03892	3.96429	3.90873	3.7849	3.94083	3.63462	3.9867	3.86146	3.81765
ENSMUSG00000024197	Plin3	0.163091		4.01053	4.36784	0.0366234	0.245711	4.06156	4.03365	3.97837	4.1836	4.12005	3.97597	3.9911	3.95403	3.89205	3.60218	4.16426	4.09605
ENSMUSG00000026965	Anapc2	-0.0864807		6.58168	4.3635	0.0367168	0.246198	6.55082	6.44418	6.43151	6.51903	6.5595	6.63784	6.61039	6.6526	6.64202	6.65705	6.73293	6.50866
ENSMUSG00000033047	Eif3l	0.0790692		6.04809	4.36032	0.0367853	0.246372	6.03125	6.11587	6.07804	5.99837	6.10198	6.00822	6.07107	6.01428	6.01351	6.03357	6.05254	6.05245
ENSMUSG00000005732	Ranbp1	0.117277		4.41167	4.35964	0.0368	0.246372	4.37146	4.54498	4.47836	4.46901	4.43281	4.2745	4.41183	4.39024	4.35724	4.37518	4.32427	4.49383
ENSMUSG00000031950	Gabarapl2	-0.127622		6.16878	4.35919	0.0368098	0.246372	5.99504	6.03144	5.97261	6.23302	6.10557	6.10223	6.46731	6.11471	6.33155	6.0328	6.36304	6.18206
ENSMUSG00000061411	Nol4l	0.108458		6.08609	4.35845	0.0368259	0.246372	6.14883	6.11746	6.20338	5.95379	6.12692	6.07838	6.13363	6.08651	6.02399	6.26123	5.85334	5.99488
ENSMUSG00000042225	Ammecr1	0.199894		2.98106	4.35676	0.0368624	0.246477	3.07957	3.16221	3.26215	3.11377	3.16505	2.81426	2.47607	3.01526	2.80496	2.83596	2.83166	3.04724
ENSMUSG00000072694	1500011B03Rik	0.0976196		6.38327	4.35565	0.0368864	0.246499	6.40342	6.43718	6.36741	6.43197	6.39265	6.27557	6.57932	6.40708	6.36933	6.26714	6.2654	6.37495
ENSMUSG00000027282	Mtch2	-0.07867		7.8536	4.35467	0.0369076	0.246501	7.77114	7.88877	7.77772	7.91081	7.84793	7.85497	7.94288	7.79079	7.91739	7.78957	7.89713	7.8414
ENSMUSG00000033793	Atp6v1h	-0.0862547		6.71764	4.3527	0.0369504	0.246648	6.66752	6.72351	6.66788	6.75592	6.7128	6.72419	6.70625	6.62035	6.76673	6.69116	6.83063	6.7347
ENSMUSG00000013523	Bcas1	0.102589		7.20812	4.35117	0.0369835	0.24673	7.20789	7.40239	7.26963	7.23193	7.16867	7.10112	7.12809	7.04004	7.23707	7.24567	7.24871	7.18536
ENSMUSG00000015829	Tnr	0.0870906		8.17179	4.34918	0.0370268	0.24688	8.28057	8.2294	8.22685	8.17951	8.20357	8.3198	8.15777	8.06421	8.15202	8.18311	8.0705	7.95673
ENSMUSG00000029998	Pcyox1	0.0781907		6.49478	4.34613	0.0370932	0.247184	6.47341	6.52375	6.53895	6.53096	6.53308	6.43599	6.50029	6.51682	6.43903	6.47154	6.43186	6.53565
ENSMUSG00000041801	Phlda3	-0.158609		3.73205	4.34399	0.0371398	0.247355	3.56486	3.51601	3.4548	3.76149	3.70889	3.65491	3.6958	3.81259	3.81248	3.79635	4.1098	3.78626
ENSMUSG00000061979	Rcc1l	-0.139576		3.49506	4.34286	0.0371644	0.24738	3.55642	3.17449	3.36169	3.36537	3.43987	3.51979	3.63457	3.57259	3.59193	3.52534	3.47775	3.62999
ENSMUSG00000028080	Lrba	-0.0931104		5.81732	4.34075	0.0372106	0.247454	5.8299	5.81408	5.87933	5.75688	5.79295	5.82842	5.77453	5.82602	5.86007	5.7816	5.8561	5.8017
ENSMUSG00000033009	Ogfod1	-0.109969		5.93143	4.34044	0.0372172	0.247454	5.91235	5.74575	5.87046	5.9088	5.9272	5.98353	5.77074	5.91818	5.99561	5.93552	6.13589	6.02806
ENSMUSG00000007050	Lsm2	-0.126805		3.77167	4.33863	0.0372568	0.247578	3.61039	3.72254	3.59489	3.68766	3.76807	3.73843	3.89343	3.76468	3.81989	3.89127	3.91537	3.80726
ENSMUSG00000031781	Ciapin1	-0.100804		5.58346	4.33661	0.037301	0.247733	5.55193	5.46237	5.40043	5.47766	5.58754	5.56696	5.5858	5.58421	5.57565	5.75006	5.75623	5.65493
ENSMUSG00000057113	Npm1	0.0702564		6.70923	4.32956	0.0374559	0.248484	6.66065	6.94136	6.8003	6.79105	6.76185	6.57983	6.68073	6.60422	6.654	6.6257	6.72842	6.64518
ENSMUSG00000074736	Syndig1	-0.0964595		6.36836	4.32907	0.0374667	0.248484	6.40342	6.30933	6.26693	6.30192	6.35394	6.43029	6.49341	6.3663	6.42936	6.30083	6.40636	6.33934
ENSMUSG00000019082	Slc25a22	-0.0760722		8.13709	4.32847	0.0374799	0.248484	8.18121	7.9144	8.05417	8.03696	8.05833	8.2725	8.23422	8.21271	8.19668	8.13687	8.11342	8.19284
ENSMUSG00000066838	Zfp772	-0.136027		3.58812	4.32765	0.0374979	0.248484	3.46925	3.5728	3.29963	3.65896	3.55776	3.5704	3.68778	3.55969	3.68423	3.56	3.77467	3.61815
ENSMUSG00000022490	Ppp1r1a	0.12685		5.40538	4.32297	0.0376012	0.248882	5.37856	5.43455	5.50382	5.44021	5.4384	5.22388	5.48765	5.32817	5.38002	5.60824	5.41944	5.17341
ENSMUSG00000097391	Mirg	0.13578		5.43739	4.32175	0.0376281	0.248882	5.66805	5.27542	5.52205	5.51149	5.44974	5.43548	5.15268	5.4035	5.34831	5.44516	5.5626	5.40576
ENSMUSG00000031245	Hmgn5	0.16852		3.43188	4.32089	0.0376473	0.248882	3.61039	3.73088	3.59489	3.47916	3.46692	3.30745	3.1943	3.44746	3.16672	3.42551	3.36861	3.29536
ENSMUSG00000031561	Tenm3	-0.16352		4.5472	4.32025	0.0376613	0.248882	4.36665	4.29788	4.69474	4.48272	4.49325	4.50663	4.40206	4.69751	4.51865	4.8445	4.73535	4.41392
ENSMUSG00000032059	Alg9	-0.138521		3.92689	4.32018	0.037663	0.248882	3.96289	3.96459	3.87577	3.74793	3.70132	3.81739	4.02649	3.99293	3.97079	4.01195	4.03059	3.96823
ENSMUSG00000079057	Cyp4v3	0.15866		3.34862	4.31787	0.037714	0.249081	3.2773	3.59582	3.51521	3.56415	3.46244	3.20973	3.28209	3.42393	3.22934	3.25091	3.14015	3.16583
ENSMUSG00000025224	Gbf1	-0.0820968		6.98209	4.3163	0.0377489	0.249172	7.00744	6.8836	6.95174	6.89979	6.96993	7.06811	6.90816	7.09509	6.99069	7.06405	6.98819	6.93803
ENSMUSG00000022244	Amacr	-0.182933		3.00917	4.3134	0.0378134	0.249459	2.91778	2.73452	2.87928	3.16228	2.85286	3.14997	3.03915	3.18726	3.10127	2.95141	3.14015	2.92446
ENSMUSG00000019302	Atp6v0a1	-0.0779483		8.84496	4.30966	0.0378965	0.249868	8.86729	8.7263	8.81286	8.7528	8.78786	8.97478	8.84097	8.92603	8.85309	8.90832	8.83415	8.83533
ENSMUSG00000071415	Rpl23	0.0955129		6.07494	4.30585	0.0379815	0.250289	6.00592	6.31002	6.12353	6.10149	6.02976	5.95604	5.99598	6.05545	6.08759	6.03896	6.12907	6.03772
ENSMUSG00000032434	Cmtm6	0.109858		4.58434	4.30026	0.0381064	0.250973	4.66617	4.52593	4.69674	4.67887	4.55965	4.59688	4.56407	4.4888	4.51637	4.5098	4.61887	4.57567
ENSMUSG00000010057	Nprl2	-0.114476		4.67619	4.29748	0.038169	0.251246	4.64842	4.47469	4.51296	4.6978	4.51284	4.76926	4.8474	4.69358	4.64722	4.66112	4.84313	4.7467
ENSMUSG00000035506	Slc12a8	-0.206595		2.50298	4.2959	0.0382045	0.25134	2.34293	2.51058	2.35657	2.31537	2.49827	2.41339	2.56627	2.59398	2.64711	2.47653	2.57898	2.66543
ENSMUSG00000027951	Adar	-0.0757302		7.47289	4.29374	0.038253	0.251519	7.46101	7.26733	7.40013	7.43208	7.44229	7.58238	7.41517	7.5334	7.49918	7.51605	7.54194	7.55386
ENSMUSG00000026577	Blzf1	0.100227		5.05636	4.29279	0.0382743	0.25152	4.97389	5.32034	5.14501	5.12938	5.11137	4.90198	4.99436	5.04008	4.97248	4.94297	5.0549	5.04961
ENSMUSG00000020610	Amz2	-0.109764		5.99174	4.29094	0.0383159	0.251539	5.90157	5.8989	5.86154	5.94688	5.97587	5.97573	6.04307	6.151	6.10212	6.13905	6.01928	5.84297
ENSMUSG00000063382	Bcl9l	0.089723		6.49224	4.28993	0.0383386	0.251539	6.62378	6.36867	6.58737	6.42418	6.49527	6.50158	6.43056	6.5671	6.42329	6.61234	6.3772	6.46141
ENSMUSG00000046792	Zfp787	-0.142731		3.88466	4.28915	0.0383563	0.251539	3.80095	3.70571	3.64151	3.83601	3.9029	4.02821	4.11582	3.88332	3.83462	3.86032	3.9083	4.01712
ENSMUSG00000049504	Proser1	0.0894125		5.87405	4.2889	0.0383621	0.251539	5.91977	5.92185	5.94922	5.81547	5.88689	5.84736	5.78302	5.86674	5.83923	5.85234	5.83294	5.96013
ENSMUSG00000044080	S100a1	0.161429		4.6526	4.28767	0.0383898	0.251581	4.59177	4.89786	4.54452	4.82163	4.6685	4.40572	4.80727	4.42385	4.6576	4.45331	4.92426	4.53008
ENSMUSG00000074212	Dnajb14	0.0770998		7.05782	4.28436	0.0384646	0.251805	7.11689	7.16754	7.1168	7.1118	7.08204	7.12071	6.86927	7.01032	6.99889	7.0122	6.98903	7.07351
ENSMUSG00000039913	Pak7	-0.0956862		5.53482	4.28428	0.0384664	0.251805	5.42331	5.71559	5.44889	5.45975	5.52136	5.51838	5.54977	5.64144	5.53115	5.62163	5.50984	5.44761
ENSMUSG00000052031	Tagap1	-0.168504		3.31997	4.28323	0.0384901	0.251821	3.01947	3.17449	3.07105	3.45711	3.3065	3.29747	3.43356	3.35592	3.22376	3.3631	3.59692	3.44581
ENSMUSG00000036699	Zcchc12	-0.500405		3.1033	4.28125	0.038535	0.251924	2.37206	2.70941	2.47362	3.31722	2.82526	2.91561	2.67568	3.16472	2.46039	3.62281	4.32427	3.05897
ENSMUSG00000067336	Bmpr2	0.0819407		7.3838	4.28066	0.0385483	0.251924	7.46974	7.51958	7.54453	7.43031	7.42487	7.33224	7.13363	7.33761	7.22838	7.43406	7.31205	7.38659
ENSMUSG00000108348	Gm42372	-0.127413		5.63266	4.27749	0.0386204	0.252256	5.56144	5.44346	5.47837	5.62587	5.5374	5.70738	5.50828	5.59689	5.80787	5.76034	5.92343	5.55912
ENSMUSG00000015750	Aph1a	0.108489		4.56778	4.27644	0.0386443	0.252273	4.67594	4.52593	4.48534	4.63043	4.64895	4.5556	4.57498	4.50459	4.64095	4.39931	4.62319	4.52586
ENSMUSG00000030060	Hmces	-0.118524		4.47613	4.27286	0.0387257	0.252588	4.48248	4.45468	4.29965	4.47999	4.36973	4.58051	4.58148	4.39509	4.54574	4.46478	4.5295	4.50244
ENSMUSG00000004568	Arhgef18	-0.0857592		5.98246	4.27212	0.0387425	0.252588	6.01056	5.79531	5.94584	5.88008	5.92314	6.03249	5.90902	6.13224	5.95912	6.05119	6.02583	6.08507
ENSMUSG00000059939	9430015G10Rik	-0.1082		5.04756	4.27149	0.038757	0.252588	5.08362	4.98064	4.8969	4.90748	4.96255	5.01745	5.0249	5.16741	5.05809	5.16324	5.19663	5.06858
ENSMUSG00000004317	Clcn5	-0.11998		5.34267	4.26833	0.0388291	0.252588	5.27698	5.30086	5.31412	5.35334	5.26178	5.18786	5.19712	5.51015	5.42084	5.41944	5.49457	5.33521
ENSMUSG00000036298	Slc2a13	0.193852		5.77386	4.26674	0.0388655	0.252588	6.17248	6.04906	5.52319	5.75236	5.9076	5.99284	5.81373	5.65969	5.70846	5.4727	5.54446	5.47412
ENSMUSG00000034040	Galnt17	-0.0985675		5.79015	4.26663	0.038868	0.252588	5.7303	5.76923	5.68971	5.65885	5.78312	5.83447	5.87854	5.82872	5.9061	5.71204	5.81792	5.84635
ENSMUSG00000020287	Mpg	0.142024		4.07252	4.26606	0.038881	0.252588	4.04959	4.15641	4.08647	4.2036	4.11721	3.95708	4.31628	4.08883	3.88852	4.06721	3.97413	3.92083
ENSMUSG00000031753	Cog4	-0.08552		5.87469	4.26583	0.0388863	0.252588	5.85934	5.79332	5.82254	5.74782	5.89355	5.95286	5.88469	5.91565	5.89648	5.91308	5.94864	5.84973
ENSMUSG00000030513	Pcsk6	0.0859479		6.71249	4.26514	0.0389021	0.252588	6.81756	6.64071	6.78764	6.64508	6.78889	6.75734	6.64857	6.73188	6.71594	6.73257	6.53534	6.72139
ENSMUSG00000028495	Rps6	0.122792		5.73041	4.26492	0.0389071	0.252588	5.65921	5.8989	5.76819	5.75236	5.77323	5.43662	5.93719	5.64144	5.67613	5.59053	5.92955	5.6237
ENSMUSG00000027217	Tspan18	-0.22637		3.94043	4.26405	0.038927	0.252588	3.99757	3.67577	3.75377	3.56929	3.83533	4.29219	4.02649	3.87293	4.26786	3.56427	3.91537	4.22652
ENSMUSG00000035226	Rims4	-0.07109		7.57216	4.25718	0.0390849	0.25343	7.58904	7.40631	7.49607	7.45729	7.54447	7.71529	7.62069	7.60473	7.55941	7.62261	7.55756	7.66182
ENSMUSG00000000275	Trim25	0.176661		3.06886	4.25654	0.0390994	0.25343	3.0618	3.19875	3.18414	3.2158	3.154	3.0164	2.89343	2.70749	3.05801	3.0583	3.1818	3.04135
ENSMUSG00000031843	Mphosph6	0.148089		3.81879	4.25543	0.0391251	0.253458	3.70882	4.09634	3.88636	3.84877	3.87961	3.65491	3.87237	3.6798	3.78621	3.67513	3.87603	3.81765
ENSMUSG00000029397	Rchy1	-0.0947046		5.37481	4.25147	0.0392163	0.253788	5.2757	5.47609	5.27299	5.41613	5.3136	5.32928	5.51509	5.33701	5.42449	5.32058	5.48509	5.30967
ENSMUSG00000036792	Mbd5	-0.0944099		6.0389	4.25136	0.0392188	0.253788	6.06212	5.97022	6.07727	6.07729	5.96563	6.1108	6.01292	6.14669	5.99643	6.04126	6.00028	5.99335
ENSMUSG00000038286	Bphl	-0.139653		4.75348	4.24999	0.0392507	0.253855	4.66225	4.72489	4.51067	4.77113	4.68969	4.68756	5.00246	4.84833	4.82546	4.66112	4.92776	4.6666
ENSMUSG00000031913	Vps4a	0.0739799		6.70845	4.24644	0.0393326	0.254246	6.68794	6.71933	6.69123	6.78608	6.74492	6.67541	6.68375	6.74001	6.74546	6.67544	6.69336	6.65439
ENSMUSG00000032754	Slc8b1	-0.164038		3.0749	4.24389	0.0393918	0.25448	3.00094	2.70941	2.96841	3.06357	2.98345	3.08183	3.10081	3.30014	3.11339	3.24026	3.04016	3.19268
ENSMUSG00000042688	Mapk6	0.092205		7.14689	4.24238	0.0394269	0.25448	7.1097	7.2453	7.2324	7.1966	7.18843	7.10934	7.16428	7.03694	7.09564	6.99805	7.07524	7.28231
ENSMUSG00000035093	Secisbp2l	0.0780036		7.87617	4.24211	0.0394332	0.25448	7.85971	8.01645	7.93377	7.92091	7.9098	7.83742	7.80634	7.81609	7.81486	7.94802	7.75282	7.87743
ENSMUSG00000020376	Rnf130	-0.0760042		8.14267	4.24066	0.0394669	0.254538	8.19893	8.0953	8.13154	8.03533	8.11053	8.21168	8.1603	8.13675	8.1025	8.19056	8.12872	8.19832
ENSMUSG00000031239	Itm2a	-0.126581		5.77139	4.23952	0.0394933	0.254538	5.61421	5.75498	5.65088	5.97722	5.75597	5.5927	5.92018	5.72373	5.83191	5.54043	5.99861	5.81904
ENSMUSG00000008333	Snrpb2	0.12454		4.49251	4.23895	0.0395065	0.254538	4.35454	4.80411	4.54228	4.7025	4.53644	4.25142	4.3947	4.37314	4.56132	4.36051	4.48977	4.46988
ENSMUSG00000021235	Coq6	-0.132668		4.24744	4.23769	0.0395359	0.254589	4.1898	4.16567	3.97837	4.13928	4.2632	4.3245	4.39223	4.19274	4.33152	4.16049	4.48977	4.26752
ENSMUSG00000024513	Mbd2	0.102301		4.98322	4.23472	0.0396052	0.254897	5.04645	5.18116	5.09716	4.93566	5.0501	4.94417	4.85636	4.89014	4.9956	4.83745	4.91723	5.00788
ENSMUSG00000008575	Nfib	0.118359		8.34882	4.22998	0.039716	0.255471	8.30815	8.54229	8.47998	8.38564	8.38554	8.31254	8.32357	8.34702	8.20998	8.5416	8.1138	8.16515
ENSMUSG00000025134	Alyref	0.115696		4.72607	4.22835	0.039754	0.255577	4.74251	4.82179	4.72062	4.73722	4.77872	4.66832	4.73327	4.62712	4.79191	4.677	4.586	4.80877
ENSMUSG00000026830	Ermn	-0.123474		6.31443	4.22554	0.03982	0.25576	6.32923	6.32869	6.16836	6.38091	6.22192	6.39971	6.15195	6.21341	6.51297	6.17303	6.43125	6.40798
ENSMUSG00000004891	Nes	-0.227632		4.2197	4.2253	0.0398257	0.25576	4.31758	3.78396	4.11678	3.96271	3.98314	4.03423	3.81465	4.54224	4.4269	4.55774	4.44649	4.33657
ENSMUSG00000030882	Dnhd1	-0.193885		3.08251	4.22032	0.0399427	0.256373	2.85726	3.01286	3.10773	2.96545	2.98345	2.85566	3.41426	3.13024	2.97406	3.14075	3.05304	3.36312
ENSMUSG00000040412	5330417C22Rik	-0.233234		2.77332	4.21763	0.040006	0.25664	2.68225	2.49106	2.8289	2.75562	2.47181	2.82819	2.59226	2.91754	2.68009	2.95141	3.23365	2.67308
ENSMUSG00000037236	Matr3	0.0741784		7.65592	4.21558	0.0400544	0.256741	7.6293	7.83052	7.75742	7.81083	7.73079	7.61715	7.47344	7.57779	7.48612	7.68208	7.55615	7.66877
ENSMUSG00000073755	5730409E04Rik	0.0790979		6.00755	4.21513	0.0400651	0.256741	6.01365	5.92458	5.99399	6.14696	6.00076	5.94089	6.02649	5.96459	6.05103	5.97056	6.02092	6.02657
ENSMUSG00000021892	Sh3bp5	0.088415		6.86034	4.21136	0.0401541	0.257172	6.91438	6.96586	6.93483	6.81021	6.84193	6.90884	6.8759	6.84385	6.76144	6.92432	6.69952	6.81941
ENSMUSG00000006273	Atp6v1b2	-0.0758997		8.9223	4.20875	0.0402159	0.257391	8.88677	8.82689	8.85875	8.91629	8.95933	8.92601	8.97914	8.92425	8.96741	8.88106	8.97632	8.95603
ENSMUSG00000009470	Tnpo1	0.0821733		6.57886	4.20809	0.0402316	0.257391	6.5818	6.72299	6.65503	6.63897	6.63397	6.51725	6.43894	6.56226	6.4012	6.59469	6.50577	6.66017
ENSMUSG00000018661	Cog1	-0.0946526		6.08172	4.20709	0.0402553	0.257404	6.05764	5.91729	5.96929	5.99646	6.01074	6.21654	6.165	6.18359	6.11272	6.24269	6.07324	5.98876
ENSMUSG00000043456	Zfp536	-0.0855949		5.87747	4.20369	0.0403361	0.257781	5.86105	5.80522	5.78244	5.78592	5.7974	5.91093	5.92275	5.91481	5.93114	6.10278	5.82545	5.85394
ENSMUSG00000027227	Sord	0.144544		3.55714	4.20141	0.0403905	0.25799	3.65847	3.4468	3.64982	3.79704	3.61126	3.42671	3.56626	3.45677	3.55685	3.56853	3.4488	3.46797
ENSMUSG00000038916	Soga3	-0.131235		5.50707	4.19759	0.0404814	0.258322	5.62029	5.30924	5.4807	5.40465	5.50079	5.60084	5.35349	5.58633	5.45697	5.6858	5.58606	5.44202
ENSMUSG00000042851	Zc3h6	0.169555		4.63466	4.19739	0.0404861	0.258322	4.64046	4.92174	4.82712	4.8108	4.74965	4.67797	4.66958	4.55312	4.39746	4.36787	4.16426	4.67233
ENSMUSG00000025915	Sgk3	0.157376		3.48758	4.19519	0.0405389	0.258416	3.59811	3.61848	3.58625	3.62475	3.64717	3.45841	3.25523	3.27405	3.39245	3.14646	3.60569	3.54917
ENSMUSG00000005371	Fbxo11	0.0700852		7.37279	4.19496	0.0405444	0.258416	7.38951	7.56257	7.46871	7.39993	7.40898	7.28346	7.26165	7.35545	7.33156	7.35978	7.26645	7.35781
ENSMUSG00000022124	Fbxl3	0.0750222		6.90111	4.19251	0.0406028	0.258649	6.88269	7.06487	7.00133	6.95345	6.93445	6.85286	6.86127	6.85533	6.83146	6.77145	6.81417	6.96359
ENSMUSG00000023495	Pcbp4	-0.0871115		7.9068	4.18812	0.0407082	0.258967	7.96424	7.66408	7.83171	7.72087	7.85092	8.09265	8.03816	8.02779	7.93735	7.86448	7.8605	7.96474
ENSMUSG00000023011	Faim2	-0.0903761		8.29547	4.18808	0.0407091	0.258967	8.25669	8.08496	8.15089	8.27418	8.22633	8.38722	8.26687	8.35793	8.38739	8.26548	8.43497	8.40864
ENSMUSG00000044177	Wfikkn2	0.467708		2.67952	4.1877	0.0407183	0.258967	3.31279	2.83855	2.86506	2.26549	3.12033	1.88331	2.42877	3.41918	0.967068	2.17498	2.49649	2.7761
ENSMUSG00000055799	Tcf7l1	0.190157		2.9773	4.18629	0.0407522	0.259021	3.22504	2.96416	3.0895	2.96545	3.13726	2.72771	3.18863	3.08294	2.68009	2.92507	2.77835	2.83183
ENSMUSG00000029513	Prkab1	0.144133		4.46433	4.18359	0.0408173	0.259021	4.51767	4.64768	4.48069	4.39555	4.49544	4.39171	4.66755	4.55312	4.4098	4.27444	4.32161	4.36045
ENSMUSG00000047804	Akap10	-0.0954053		5.3481	4.18296	0.0408323	0.259021	5.29357	5.33409	5.20972	5.43881	5.36602	5.41601	5.31628	5.36076	5.34574	5.30789	5.35327	5.42174
ENSMUSG00000018809	Smyd4	-0.169627		3.38628	4.18217	0.0408514	0.259021	3.32277	3.01286	3.28902	3.42339	3.43987	3.30745	3.41426	3.62307	3.54347	3.40182	3.42421	3.34408
ENSMUSG00000029208	Guf1	0.0893364		6.42902	4.18206	0.040854	0.259021	6.35924	6.61277	6.54453	6.60678	6.5574	6.31196	6.42635	6.38957	6.35089	6.32999	6.25985	6.34593
ENSMUSG00000025607	Copg2	-0.0894536		6.4654	4.1819	0.0408578	0.259021	6.45254	6.39516	6.4471	6.50163	6.47321	6.4686	6.4443	6.4842	6.53003	6.39142	6.45207	6.5367
ENSMUSG00000031545	Gpat4	-0.0737434		6.66332	4.18005	0.0409025	0.259166	6.69516	6.6003	6.59493	6.57193	6.58028	6.70827	6.69629	6.68613	6.68378	6.62262	6.72641	6.77524
ENSMUSG00000028613	Lrp8	0.139429		8.18762	4.17882	0.0409322	0.259215	8.09302	8.35615	8.32326	8.14414	8.22022	8.1095	8.30617	8.17391	8.05948	8.3708	8.06852	7.95908
ENSMUSG00000038324	Trpc4ap	-0.074362		7.66515	4.17751	0.0409639	0.259278	7.69706	7.52319	7.61205	7.59367	7.67124	7.75686	7.71835	7.66394	7.69492	7.68036	7.66402	7.69037
ENSMUSG00000079499	6530402F18Rik	-0.24097		2.40504	4.17601	0.0410001	0.259369	2.5694	2.18592	2.06479	2.11869	2.17656	2.5288	2.4094	2.48904	2.68822	2.25119	2.77835	2.36845
ENSMUSG00000001248	Gramd1a	-0.0872886		6.9232	4.17332	0.0410652	0.259642	6.90237	6.73911	6.79375	6.86357	6.82766	6.96942	6.91375	7.03926	6.98411	7.08651	7.07049	6.83909
ENSMUSG00000046572	Zfp518b	0.109762		4.73009	4.16798	0.0411948	0.260032	4.71246	4.82764	4.73633	4.82163	4.76608	4.70276	4.70178	4.73049	4.68223	4.80712	4.6425	4.61987
ENSMUSG00000038299	Wdr36	-0.118506		4.83307	4.16671	0.0412258	0.260032	4.78645	4.77819	4.7634	4.90951	4.85235	4.82765	4.76409	4.70534	4.89383	4.72551	4.933	5.02442
ENSMUSG00000033419	Snap91	-0.0781059		8.56293	4.16652	0.0412305	0.260032	8.57239	8.52321	8.54467	8.54962	8.56859	8.63718	8.52229	8.61321	8.53554	8.60209	8.50272	8.57708
ENSMUSG00000024997	Prdx3	-0.108106		5.68174	4.16537	0.0412585	0.260032	5.60094	5.63676	5.53333	5.74099	5.66548	5.60792	5.82656	5.57782	5.78341	5.55661	5.8798	5.72651
ENSMUSG00000026447	Pik3c2b	-0.117195		4.56049	4.16499	0.0412676	0.260032	4.60205	4.44458	4.3718	4.42425	4.515	4.58051	4.51735	4.59587	4.5591	4.70243	4.68658	4.67233
ENSMUSG00000014426	Map3k4	-0.0876562		5.97942	4.16453	0.0412788	0.260032	6.02056	5.85473	5.92801	5.83591	5.90924	6.06595	5.93888	6.08875	5.95828	5.96573	6.09287	6.05903
ENSMUSG00000046138	9930021J03Rik	-0.0777368		6.1007	4.16446	0.0412805	0.260032	6.06732	6.14816	6.14722	6.10592	6.11058	6.05562	5.96895	6.12861	6.09219	6.09246	6.08975	6.19008
ENSMUSG00000024403	Atp6v1g2	0.0766365		8.33708	4.15969	0.041397	0.260627	8.36254	8.37606	8.3407	8.3376	8.32293	8.36425	8.33933	8.32114	8.35967	8.18433	8.3504	8.37636
ENSMUSG00000036160	Surf6	-0.0942109		4.81474	4.15858	0.0414242	0.26066	4.73506	4.70385	4.74023	4.78004	4.71435	4.87707	4.94477	4.90041	4.84922	4.81431	4.84683	4.84477
ENSMUSG00000010154	Spire2	-0.117792		3.85221	4.1574	0.0414529	0.260702	3.81162	3.66275	3.74604	3.75699	3.84223	3.91527	3.8474	3.95731	3.88852	3.90481	3.98426	3.86516
ENSMUSG00000026305	Lrrfip1	0.093894		5.68491	4.15541	0.0415016	0.260741	5.78005	5.73438	5.75284	5.56144	5.74681	5.7055	5.58256	5.7053	5.56023	5.67398	5.64681	5.74114
ENSMUSG00000025198	Erlin1	-0.122145		4.37409	4.15535	0.0415031	0.260741	4.24857	4.39819	4.26488	4.35736	4.41903	4.4356	4.31368	4.20384	4.32372	4.46935	4.54782	4.46548
ENSMUSG00000031931	Ankrd49	0.133039		3.59102	4.15418	0.0415319	0.260784	3.56065	3.93962	3.63314	3.77046	3.62333	3.3223	3.60082	3.49792	3.46993	3.43487	3.67817	3.49411
ENSMUSG00000027965	Olfm3	0.0976041		7.56926	4.15288	0.0415637	0.260846	7.53479	7.82517	7.6625	7.75063	7.6505	7.43937	7.29501	7.51514	7.46233	7.44018	7.49432	7.67545
ENSMUSG00000032527	Pccb	0.0970689		5.87999	4.15124	0.0416041	0.260903	5.91235	6.04321	5.94246	5.84655	5.91253	5.73907	5.98294	5.85886	5.87082	5.79984	5.80179	5.82334
ENSMUSG00000035247	Hectd1	-0.0745631		7.58765	4.15072	0.0416169	0.260903	7.61947	7.54553	7.58927	7.56946	7.58438	7.66984	7.53281	7.61724	7.57237	7.61388	7.53105	7.59947
ENSMUSG00000063800	Prpf38a	-0.103228		5.17884	4.14948	0.0416472	0.260955	5.08508	5.23787	5.04295	5.21892	5.15498	5.01593	5.31628	5.18572	5.20978	5.09841	5.28938	5.25975
ENSMUSG00000027722	Spata5	-0.129467		3.59697	4.14482	0.041762	0.261492	3.59811	3.59582	3.5333	3.57954	3.59501	3.6193	3.60933	3.55969	3.53448	3.61871	3.58366	3.72135
ENSMUSG00000039904	Gpr37	-0.107918		5.67732	4.14422	0.041777	0.261492	5.66609	5.56042	5.67553	5.72147	5.62504	5.66046	5.60082	5.59162	5.81901	5.59472	5.7344	5.84635
ENSMUSG00000031796	Cfap20	0.108708		5.41397	4.14052	0.0418682	0.261925	5.28594	5.60194	5.4127	5.55497	5.42352	5.31821	5.52187	5.30774	5.33284	5.40044	5.37396	5.40346
ENSMUSG00000015224	Cyp2j9	0.103649		4.99149	4.13912	0.0419029	0.262004	5.02674	5.30366	4.94668	5.15529	5.0501	4.88709	4.9073	4.82156	4.99396	4.86716	4.97253	4.90933
ENSMUSG00000040105	Plpp6	0.101641		5.85236	4.13798	0.0419312	0.262043	5.79268	5.94713	5.9784	5.80459	5.89438	5.89281	5.80542	5.74097	5.89297	5.79075	5.80084	5.86734
ENSMUSG00000026833	Olfm1	0.08837		8.88449	4.13636	0.0419714	0.262077	8.90577	8.8861	8.90562	8.86461	8.88389	8.95408	8.89037	8.84506	8.86871	8.89088	8.86553	8.84985
ENSMUSG00000079641	Rpl39	-0.153281		4.27997	4.13588	0.0419832	0.262077	3.95328	4.26953	3.98825	4.45795	4.12572	4.17716	4.5331	4.27922	4.4486	4.25077	4.56366	4.18433
ENSMUSG00000019894	Slc6a15	-0.0914861		6.50721	4.13492	0.0420071	0.262077	6.40811	6.60995	6.53951	6.50701	6.51862	6.3762	6.53979	6.45721	6.47353	6.49243	6.46116	6.67738
ENSMUSG00000060771	Tsga10	-0.15264		4.05461	4.13413	0.0420265	0.262077	4.15111	4.00986	3.95843	3.986	3.95158	4.0757	3.82565	4.0277	4.12247	4.29773	4.23097	3.9463
ENSMUSG00000007613	Tgfbr1	0.114981		4.33036	4.1333	0.0420472	0.262077	4.47579	4.46222	4.39672	4.50975	4.41208	4.11316	4.16572	4.17875	4.14921	4.33322	4.34799	4.36045
ENSMUSG00000048720	Tbc1d12	0.101051		4.65775	4.13188	0.0420827	0.26208	4.71814	4.80015	4.73633	4.83452	4.72932	4.57639	4.48534	4.63124	4.65967	4.57479	4.5341	4.57975
ENSMUSG00000020962	Gtf2a1	0.0965358		5.29315	4.1315	0.042092	0.26208	5.36534	5.44219	5.34517	5.38288	5.3815	5.29206	5.33437	5.19548	5.14334	5.19528	5.15988	5.247
ENSMUSG00000078572	Ndufaf8	-0.220923		2.33301	4.12893	0.0421559	0.262121	2.28284	1.8453	1.87922	2.37539	2.37043	2.13942	2.65938	2.39534	2.42192	2.33362	2.60546	2.45085
ENSMUSG00000047084	Ngrn	-0.115627		5.05006	4.12813	0.042176	0.262121	4.85512	5.04895	4.85974	5.02644	5.01846	5.14815	5.24843	5.114	5.10134	4.87922	5.16878	5.07293
ENSMUSG00000032607	Amt	-0.101316		5.54241	4.12794	0.0421807	0.262121	5.50119	5.36122	5.36425	5.57046	5.49861	5.63987	5.56079	5.59056	5.6441	5.57791	5.66895	5.49261
ENSMUSG00000028687	Mutyh	-0.194298		2.76101	4.12768	0.042187	0.262121	2.62693	2.52983	2.74601	2.8001	2.3988	2.87592	2.91419	2.904	2.92676	2.87089	2.6821	2.75464
ENSMUSG00000040724	Kcna2	-0.0942972		8.82994	4.12591	0.0422313	0.262191	8.86035	8.725	8.69262	8.69861	8.77202	9.04114	8.83259	8.82229	8.82365	8.80951	8.90892	8.93203
ENSMUSG00000060224	Pyroxd2	0.160714		3.21	4.12546	0.0422425	0.262191	3.33268	3.16836	3.13167	3.37128	3.39364	3.2361	3.11881	3.04024	3.28935	3.24026	3.07847	3.0706
ENSMUSG00000031295	Phka2	0.124847		5.69428	4.1218	0.042334	0.262621	5.63639	5.85854	5.79093	5.85606	5.81065	5.65851	5.72644	5.69551	5.73028	5.57261	5.34544	5.5786
ENSMUSG00000033949	Trim36	-0.136397		3.56239	4.12022	0.0423736	0.26273	3.57324	3.55412	3.5288	3.45154	3.45346	3.3943	3.57063	3.63131	3.51633	3.71412	3.66144	3.65724
ENSMUSG00000047909	Ankrd16	0.105065		6.10831	4.11428	0.0425225	0.262929	6.13969	6.17362	6.23964	6.11915	6.14378	6.10509	6.17076	6.09771	6.01189	6.02662	5.87618	6.16114
ENSMUSG00000028788	Ptp4a2	0.076429		6.48966	4.11374	0.0425361	0.262929	6.46442	6.63071	6.52884	6.52103	6.56837	6.38329	6.50201	6.42141	6.40737	6.42588	6.49283	6.51186
ENSMUSG00000110249	9330121K16Rik	0.181262		3.49333	4.11333	0.0425465	0.262929	3.51349	3.68868	3.82527	3.54336	3.69751	3.51549	3.37985	3.36583	3.2349	3.33835	3.2393	3.45027
ENSMUSG00000044117	Bmerb1	-0.104186		6.51732	4.11288	0.042558	0.262929	6.46892	6.40627	6.42305	6.55776	6.45251	6.46136	6.57443	6.61101	6.62624	6.55498	6.64472	6.39763
ENSMUSG00000021466	Ptch1	-0.0723624		7.90703	4.11219	0.0425752	0.262929	7.94195	7.76501	7.87069	7.77841	7.87636	7.93701	7.86149	7.96456	8.01008	7.92556	7.94609	7.9835
ENSMUSG00000042046	Dstyk	-0.0796578		6.46983	4.11091	0.0426074	0.262929	6.43424	6.35254	6.5021	6.44463	6.41365	6.53328	6.42635	6.51627	6.50609	6.50249	6.42816	6.56215
ENSMUSG00000041216	Clvs1	0.0833215		6.62253	4.11064	0.0426142	0.262929	6.68358	6.70722	6.72014	6.66205	6.66349	6.59723	6.49111	6.65463	6.56466	6.67445	6.43063	6.59221
ENSMUSG00000027805	Pfn2	0.0851739		8.02074	4.11051	0.0426174	0.262929	7.861	8.16506	8.06314	8.1435	8.04792	7.84451	8.02748	7.94403	7.9995	8.01395	8.13043	7.97037
ENSMUSG00000040850	Psme4	-0.0723524		6.85755	4.11043	0.0426195	0.262929	6.84466	6.90542	6.91944	6.8053	6.85436	6.80831	6.79566	6.84119	6.85737	6.96085	6.83995	6.84841
ENSMUSG00000003421	Nosip	0.0943284		5.34312	4.10998	0.0426308	0.262929	5.38453	5.33546	5.34389	5.34886	5.40849	5.34995	5.50828	5.35828	5.23497	5.28606	5.24936	5.28742
ENSMUSG00000087035	Tmem74bos	0.169445		3.14238	4.10923	0.0426497	0.262929	3.24091	3.1806	3.37178	3.2158	3.17602	2.84199	3.16573	2.99624	3.01987	3.27197	3.03367	3.12737
ENSMUSG00000053137	Mapk11	-0.146723		3.90854	4.10178	0.042838	0.263864	3.88756	3.77592	3.65396	3.78381	3.81793	4.13294	4.01692	3.9275	3.98736	3.73322	3.97751	4.10456
ENSMUSG00000024588	Fech	0.111969		6.09251	4.10147	0.0428459	0.263864	6.04564	6.25974	6.11004	6.14006	6.20127	5.99747	6.20697	6.03462	6.11725	6.0173	5.868	6.07066
ENSMUSG00000034190	Chmp7	-0.0724776		6.2753	4.09895	0.04291	0.264026	6.22598	6.16056	6.18633	6.19439	6.24619	6.29576	6.33821	6.29025	6.33026	6.36532	6.32637	6.32363
ENSMUSG00000026430	Rassf5	0.140227		3.74832	4.09868	0.0429167	0.264026	3.7721	3.71835	3.84713	3.93107	3.82492	3.68967	3.64702	3.56401	3.7124	3.67513	3.67401	3.88835
ENSMUSG00000042751	Nmnat2	0.0703934		7.82805	4.09775	0.0429403	0.264034	7.87187	7.83633	7.82369	7.84414	7.87825	7.88631	7.79752	7.8136	7.84334	7.77236	7.76193	7.80096
ENSMUSG00000024425	Ndfip1	-0.0904923		8.40444	4.09272	0.0430683	0.264683	8.29411	8.42122	8.33184	8.46807	8.43274	8.35766	8.45762	8.37199	8.44279	8.34541	8.49816	8.41763
ENSMUSG00000021007	Spata7	0.105389		4.63385	4.09141	0.0431018	0.264752	4.68564	4.87733	4.70475	4.73264	4.68394	4.50663	4.59654	4.55095	4.5232	4.48521	4.51094	4.70254
ENSMUSG00000022641	Bbx	-0.0946475		4.91983	4.08674	0.043221	0.265347	4.85855	4.93984	4.96012	4.90137	4.87944	4.92486	4.8438	4.97194	4.89207	4.92647	5.03393	4.89632
ENSMUSG00000063524	Eno1	-0.0874101		7.65596	4.08571	0.0432472	0.26537	7.71209	7.34717	7.50898	7.59019	7.64779	7.67298	7.7502	7.73881	7.65815	7.71031	7.74143	7.73923
ENSMUSG00000004558	Ndrg2	0.0954312		9.73109	4.08295	0.0433179	0.265667	9.74585	9.84491	9.64148	9.85227	9.78192	9.70334	9.75937	9.60884	9.80485	9.69662	9.69852	9.60876
ENSMUSG00000051786	Tubgcp6	-0.0688013		6.80672	4.07672	0.0434779	0.266305	6.79309	6.67408	6.70426	6.69892	6.77363	6.88404	6.85547	6.87152	6.86591	6.84355	6.81086	6.88056
ENSMUSG00000031391	L1cam	-0.116485		7.83811	4.07634	0.0434877	0.266305	7.81423	7.68381	7.70825	7.76613	7.7449	7.97312	7.92403	7.9826	7.92149	8.04983	7.84414	7.56597
ENSMUSG00000022013	Dnajc15	-0.112766		5.62669	4.07628	0.0434894	0.266305	5.47009	5.61889	5.52658	5.75123	5.63003	5.59982	5.66039	5.53123	5.65244	5.52736	5.8515	5.6636
ENSMUSG00000069744	Psmb3	-0.11368		5.01016	4.07285	0.0435776	0.266707	4.78103	4.92174	4.88286	5.10654	4.87608	4.97425	5.21256	5.00244	5.0005	5.06411	5.20675	5.03485
ENSMUSG00000103906	Tigd5	-0.191145		2.82011	4.07151	0.0436123	0.266755	2.69767	2.48121	2.82156	2.66233	2.67101	2.8692	3.03915	2.7908	2.63875	3.00899	3.04661	2.9624
ENSMUSG00000031626	Sorbs2	0.0971906		6.10364	4.0705	0.0436384	0.266755	6.12193	6.18657	6.27434	6.18268	6.14587	5.94968	5.9976	6.151	5.96499	6.19525	5.98859	6.04437
ENSMUSG00000023272	Creld2	-0.216175		4.03564	4.06994	0.0436529	0.266755	4.09688	3.69722	3.86152	3.75247	3.89296	4.02216	3.77737	4.40474	4.18124	4.28484	4.41689	3.75777
ENSMUSG00000037771	Slc32a1	-0.0811679		6.69694	4.06875	0.0436836	0.266806	6.69756	6.38197	6.65554	6.62234	6.6488	6.79152	6.74007	6.84695	6.74789	6.7096	6.7031	6.76454
ENSMUSG00000090031	4732440D04Rik	0.143796		3.6276	4.06661	0.0437389	0.267005	3.56906	3.85055	3.69069	3.86142	3.63132	3.59912	3.54867	3.63951	3.58324	3.39224	3.47297	3.6495
ENSMUSG00000022443	Myh9	-0.0819751		7.27395	4.0654	0.0437703	0.26706	7.33661	7.10513	7.15528	7.1693	7.15937	7.33773	7.16932	7.37828	7.35855	7.43143	7.35039	7.28761
ENSMUSG00000004947	Dtx2	-0.157729		3.0941	4.06411	0.0438037	0.267071	3.0913	2.9064	2.8289	2.98098	3.07418	3.14997	3.23886	3.02155	3.22376	3.17469	3.14617	3.20856
ENSMUSG00000029916	Agk	-0.123749		4.00253	4.06236	0.0438492	0.267071	4.03752	3.85819	3.9314	4.01648	4.05024	4.04023	4.02331	4.06773	3.94049	3.95775	4.0175	4.06732
ENSMUSG00000044548	Dact1	0.118761		6.44249	4.06146	0.0438727	0.267071	6.45424	6.48729	6.58303	6.45996	6.49308	6.43029	6.56681	6.46588	6.29809	6.53006	6.26055	6.23146
ENSMUSG00000029174	Tbc1d1	0.104898		4.94661	4.06113	0.0438811	0.267071	5.10546	4.96658	4.97011	4.89112	5.03812	4.79787	4.96812	4.97194	4.79191	5.02743	4.9225	4.87161
ENSMUSG00000048216	Gpr85	0.0884914		5.7549	4.06019	0.0439056	0.267071	5.6523	5.93635	5.81053	5.82948	5.78491	5.58963	5.67871	5.70433	5.73519	5.77516	5.77483	5.76191
ENSMUSG00000033061	Resp18	-0.387952		3.3579	4.05786	0.0439662	0.267071	2.9374	3.0927	2.88633	3.48462	3.05648	3.3223	2.97473	2.97696	3.34697	3.6672	4.45622	3.27037
ENSMUSG00000021087	Rtn1	-0.081126		9.45632	4.05766	0.0439713	0.267071	9.39556	9.41881	9.38907	9.46913	9.43794	9.45121	9.49147	9.51088	9.48693	9.5441	9.48953	9.38095
ENSMUSG00000026879	Gsn	-0.0926436		7.82582	4.0575	0.0439757	0.267071	7.81975	7.53067	7.7834	7.8032	7.74421	7.87901	7.79869	7.8689	8.01857	7.90591	7.73169	7.96551
ENSMUSG00000022180	Slc7a8	0.103688		6.43284	4.05698	0.0439891	0.267071	6.51753	6.39253	6.49923	6.43409	6.5256	6.51671	6.50201	6.46415	6.41963	6.29184	6.18866	6.40166
ENSMUSG00000038205	Prkab2	0.0850783		6.14485	4.05601	0.0440143	0.267071	6.18279	6.18353	6.1406	6.21999	6.1844	6.18576	6.14392	6.15386	6.05024	6.12103	6.0445	6.11766
ENSMUSG00000066415	Msl2	0.0850671		6.14438	4.05525	0.0440343	0.267071	6.18142	6.26621	6.23481	6.25236	6.14308	6.05636	6.07184	6.09547	6.09754	6.14191	5.98018	6.18608
ENSMUSG00000029475	Kdm2b	-0.0897714		5.286	4.05466	0.0440497	0.267071	5.22471	5.19177	5.23343	5.13633	5.27332	5.30582	5.34077	5.4059	5.35726	5.44168	5.22963	5.25339
ENSMUSG00000034098	Fstl5	-0.148856		4.77569	4.05214	0.0441153	0.267071	4.72003	4.61651	4.67857	4.89112	4.86934	5.12153	4.59868	4.71894	4.74202	4.73691	4.83009	4.70254
ENSMUSG00000029640	Usp12	0.0866613		5.84898	4.05186	0.0441227	0.267071	5.86105	5.89054	5.95174	5.86864	5.86926	5.86013	5.77453	5.80067	5.79945	5.81695	5.71122	5.96325
ENSMUSG00000086859	Snhg20	-0.11938		4.16468	4.05167	0.0441276	0.267071	4.11423	3.95394	3.95172	4.07195	4.16478	4.31463	4.33437	4.21759	4.18986	4.14631	4.29474	4.15186
ENSMUSG00000040451	Sgms1	0.123561		5.28112	4.05148	0.0441325	0.267071	5.17461	5.50677	5.3349	5.31554	5.42582	5.23176	5.26063	5.11694	5.13444	5.18283	5.26882	5.36974
ENSMUSG00000041187	Prkd2	-0.173632		2.9558	4.04775	0.0442303	0.267526	2.95033	2.55823	2.8289	2.72826	3.02043	3.076	2.97473	3.0278	2.89199	3.17469	3.07847	3.01149
ENSMUSG00000028790	Khdrbs1	0.0726416		6.85876	4.04556	0.0442878	0.267681	6.85973	6.93956	6.98129	6.8599	6.93969	6.83097	6.73521	6.84916	6.81067	6.86709	6.81038	6.80382
ENSMUSG00000032452	Clstn2	-0.124202		5.50945	4.04289	0.0443578	0.267681	5.45656	5.26541	5.47603	5.52613	5.48875	5.63888	5.49456	5.52571	5.54576	5.4544	5.45021	5.73658
ENSMUSG00000027435	Cd93	-0.166396		4.63445	4.04238	0.0443711	0.267681	4.5435	4.35567	4.54674	4.61558	4.49325	4.5928	4.53086	4.8624	4.87615	4.93804	4.61017	4.52374
ENSMUSG00000023473	Celsr3	-0.0737593		8.10261	4.04181	0.0443863	0.267681	8.09138	7.88082	8.07728	7.94735	8.0548	8.20619	8.1351	8.19352	8.13279	8.23865	8.08587	8.14569
ENSMUSG00000018012	Rac3	-0.152385		3.97838	4.04139	0.0443973	0.267681	3.7866	3.74331	3.77293	3.98985	3.93876	3.88226	4.19429	4.09182	4.08909	4.08516	4.23945	3.8211
ENSMUSG00000021998	Lcp1	0.144114		3.58695	4.04089	0.0444103	0.267681	3.89427	3.64521	3.47834	3.70179	3.73137	3.52408	3.45733	3.58113	3.54347	3.50325	3.48728	3.42784
ENSMUSG00000031996	Aplp2	-0.0789643		9.88635	4.03992	0.044436	0.267681	9.90587	9.84027	9.87751	9.80422	9.8631	9.97756	9.88173	9.93287	9.90137	9.85322	9.82714	9.96038
ENSMUSG00000022840	Adcy5	-0.0867352		6.51777	4.03969	0.0444419	0.267681	6.47397	6.24744	6.44292	6.47376	6.48484	6.51671	6.54257	6.573	6.54241	6.71778	6.61895	6.52934
ENSMUSG00000035765	Dym	0.0795612		5.88984	4.03904	0.0444592	0.267681	5.92306	5.95783	5.89078	5.92897	5.90431	5.94569	5.95816	5.86587	5.85285	5.84971	5.83014	5.75922
ENSMUSG00000027488	Snta1	0.10954		4.67264	4.03747	0.0445004	0.267793	4.75915	4.64988	4.62052	4.77782	4.78769	4.63701	4.76409	4.61262	4.67202	4.56202	4.65523	4.55305
ENSMUSG00000027827	Kcnab1	0.106155		7.2965	4.03416	0.044588	0.268184	7.34979	7.37538	7.3834	7.39812	7.39056	7.2768	7.18043	7.24698	7.33868	7.11009	7.10493	7.35988
ENSMUSG00000040354	Mars	-0.0952089		6.3077	4.0306	0.0446821	0.268614	6.37312	6.11667	6.13394	6.19356	6.24163	6.44167	6.3446	6.37982	6.44863	6.37326	6.36627	6.22497
ENSMUSG00000028703	Lrrc41	-0.102378		5.52415	4.02663	0.0447872	0.269109	5.59683	5.30086	5.43211	5.45559	5.46323	5.50326	5.61462	5.57995	5.51639	5.57473	5.53646	5.67221
ENSMUSG00000045201	Lrrc3b	-0.126082		4.82668	4.02458	0.0448417	0.2693	4.63246	4.79021	4.74217	4.95152	4.79304	4.71593	4.88994	4.79061	4.92512	4.72169	4.95032	4.97732
ENSMUSG00000018001	Cyth3	0.0785265		6.13224	4.0233	0.0448758	0.26935	6.16764	6.17897	6.18848	6.14524	6.13045	6.06595	6.15049	6.1125	6.09296	6.09098	6.07955	6.17736
ENSMUSG00000037646	Vps13b	-0.0834219		6.58954	4.02256	0.0448954	0.26935	6.60295	6.50563	6.63736	6.53622	6.59721	6.67445	6.54534	6.68316	6.60708	6.60406	6.57496	6.49037
ENSMUSG00000038530	Rgs4	-0.259534		4.44003	4.01926	0.0449835	0.269742	4.06156	4.29788	4.14353	4.5854	4.29373	4.1853	4.38482	4.21485	4.42204	4.49644	5.25912	4.53638
ENSMUSG00000029056	Pank4	-0.0874334		5.71532	4.01676	0.0450501	0.270004	5.64636	5.62786	5.56115	5.61471	5.64984	5.82582	5.8635	5.72566	5.72535	5.70431	5.78645	5.81386
ENSMUSG00000040383	Aqr	-0.0916666		5.91012	4.01582	0.0450753	0.270019	5.97461	5.88308	5.95258	5.83056	5.80094	6.00898	5.87059	5.98	5.89999	5.9114	5.84318	5.946
ENSMUSG00000061740	Cyp2d22	0.113244		5.36032	4.01268	0.0451593	0.270139	5.43026	5.43072	5.29569	5.43317	5.34916	5.41601	5.27274	5.32944	5.44262	5.14623	5.31635	5.43304
ENSMUSG00000025521	Tmem192	0.165612		3.53762	4.01252	0.0451635	0.270139	3.47821	3.77592	3.5732	3.70179	3.61932	3.15551	3.64289	3.52472	3.53898	3.23491	3.5477	3.5739
ENSMUSG00000047996	Prrg1	0.154115		3.04163	4.01252	0.0451636	0.270139	3.26182	3.19875	3.07105	3.25467	3.24013	2.81426	2.851	2.82714	2.82721	3.08234	2.98071	2.99328
ENSMUSG00000000001	Gnai3	0.0819868		5.89325	4.00868	0.0452667	0.270619	5.94341	5.94623	5.92886	5.99837	5.99535	5.81799	5.77453	5.88668	5.87528	5.9013	5.82827	5.80518
ENSMUSG00000030541	Idh2	0.126845		5.14721	4.00573	0.0453458	0.270723	5.3299	5.25532	5.19559	5.12414	5.07081	5.06382	5.22508	5.14023	5.00864	5.0413	4.95032	5.30353
ENSMUSG00000063904	Dpp3	-0.0831588		5.53945	4.00573	0.0453459	0.270723	5.53163	5.30366	5.47837	5.46252	5.49423	5.56488	5.62725	5.65363	5.59415	5.6072	5.60696	5.50979
ENSMUSG00000007815	Rhoa	0.0700051		7.12796	4.00548	0.0453527	0.270723	7.146	7.24639	7.14612	7.19535	7.19215	7.01352	7.10946	7.0786	7.1285	7.0682	7.14083	7.0557
ENSMUSG00000032402	Smad3	0.0801789		6.0821	4.00413	0.045389	0.270803	6.11045	6.11348	6.12353	6.05728	6.09261	6.11862	6.10231	6.10216	6.03598	6.15331	6.02664	5.9357
ENSMUSG00000004815	Dgkq	-0.089195		6.61134	4.00103	0.0454725	0.271165	6.65917	6.44164	6.48768	6.45858	6.56159	6.76007	6.63509	6.65766	6.59578	6.62262	6.62974	6.7779
ENSMUSG00000042564	Fam227a	-0.145595		3.62222	3.99863	0.0455371	0.271414	3.65057	3.43152	3.44049	3.43472	3.65111	3.60318	3.53979	3.86246	3.63462	3.71796	3.85412	3.54501
ENSMUSG00000064339	mt-Rnr2	-0.119704		11.6034	3.99681	0.0455864	0.271451	11.3668	11.7624	11.4569	11.7956	11.5573	11.4332	11.7805	11.4124	11.6097	11.4296	11.9384	11.5639
ENSMUSG00000039512	Uhrf1bp1	-0.0875757		6.09151	3.9961	0.0456058	0.271451	6.12336	5.91546	6.02629	5.90575	6.07147	6.20924	6.21535	6.11177	6.08529	6.11157	6.05894	6.21584
ENSMUSG00000072770	Acrbp	-0.186383		3.23586	3.99587	0.0456119	0.271451	3.22504	2.92106	3.03975	3.16908	3.13726	3.3707	2.99436	3.39518	3.27323	3.33835	3.59251	3.22426
ENSMUSG00000053460	Ggcx	-0.109605		4.71562	3.99308	0.0456875	0.271748	4.64842	4.6868	4.58844	4.64514	4.55756	4.82938	4.72742	4.75144	4.90782	4.74069	4.72934	4.73579
ENSMUSG00000018378	Cuedc1	0.0879532		5.99211	3.99156	0.0457286	0.271748	6.0396	5.9964	6.06255	5.96555	5.99302	6.03399	6.05559	5.97191	5.91218	5.96976	5.83481	6.05099
ENSMUSG00000025576	Rbfox3	0.0827641		9.09638	3.99148	0.0457308	0.271748	9.11615	9.0034	9.1572	9.08125	9.07855	9.14888	9.11824	9.10455	9.09584	9.16238	9.04332	9.03726
ENSMUSG00000051510	Mafg	-0.12516		6.59099	3.99026	0.0457641	0.27181	6.63984	6.29814	6.45127	6.47582	6.47544	6.54229	6.42936	6.72901	6.73667	6.80163	6.84783	6.55285
ENSMUSG00000038255	Neurod2	0.104303		7.17113	3.98841	0.0458144	0.271973	7.16137	7.21105	7.26794	7.072	7.19148	7.16906	7.31368	7.15671	7.15293	7.25363	7.03886	7.0347
ENSMUSG00000001240	Ramp2	0.12976		4.19277	3.98702	0.0458522	0.272061	4.12282	4.36105	4.06176	4.33939	4.32854	4.11316	4.22508	4.08584	4.15802	4.19122	4.13426	4.16548
ENSMUSG00000034601	2700049A03Rik	-0.13142		4.22594	3.98565	0.0458893	0.272145	4.11996	4.30349	4.18417	4.17349	4.17301	4.32204	4.23886	4.32567	4.3367	4.29516	4.03059	4.17089
[truncated: 9,856 more rows]
